# Supplementary material for: Genome-wide meta-analysis of QTL for morphological related traits of flag leaf in bread wheat
Source: PLoS One. 2022 Oct 24;17(10):e0276602. doi: 10.1371/journal.pone.0276602 (PMC9591062; doi:10.1371/journal.pone.0276602)
Supplement: S1 Table — (XLSX) [file pone.0276602.s001.xlsx]

## Sheet: Sheet1
S1 Table. Initial QTL information for QTL meta-analysis.
Initial QTLs	Chromosome	Trait	Position in original maps	From	To	CI	LOD	R2	Peak or flanking markers	The QTL most likely position in consensus map	Confidence interval start position in consensus map	Confidence interval stop position in consensus map	Reference
QTL1	3A	FLW	113	106.5	114.7	8.2	8.02	9.37	wsnp_Ex_c4923_8767234 - wsnp_Ra_c19079_28210937	65	59.42	67.91	17
QTL2	3A	FLW	114	106.5	114.7	8.2	7.04	8.57	wsnp_Ex_c4923_8767234 - wsnp_Ra_c19079_28210937	65	59.42	67.91	17
QTL3	3A	FLW	114	106.5	114.7	8.2	6.83	6.91	wsnp_Ex_c4923_8767234 - wsnp_Ra_c19079_28210937	65	59.42	67.91	17
QTL4	3A	FLW	115	114.7	120.1	5.4	3.48	3.87	wsnp_Ra_c19079_28210937 - wsnp_Ex_c5623_9891427	67.91	67.91	67.91	17
QTL5	5A	FLW	57	56.7	57.3	0.6	9.61	11.44	wsnp_Ex_c3369_6192815 - wsnp_Ex_c7841_13337935	39.2	39.2	39.2	17
QTL6	5A	FLW	57	56.7	57.3	0.6	16.77	17.98	wsnp_Ex_c3369_6192815 - wsnp_Ex_c7841_13337935	39.2	39.2	39.2	17
QTL7	5A	FLW	58	57.9	58.5	0.6	12.03	14.26	wsnp_Ex_c19820_28829623 - wsnp_Ku_c11110_18216209	39.2	39.2	39.2	17
QTL8	5A	FLW	223	214.4	223.7	9.3	5.19	6.1	wsnp_Ra_c3966_7286546 - wsnp_Ku_c3973_7261765	53	52.74	53.34	17
QTL9	5A	FLW	224	223.7	225.5	1.8	4.01	3.87	wsnp_Ku_c3973_7261765 - wsnp_JD_c29939_23694256	53.34	53.34	53.34	17
QTL10	5A	FLW	224	223.7	225.5	1.8	6.97	7.37	wsnp_Ku_c3973_7261765 - wsnp_JD_c29939_23694256	53.34	53.34	53.34	17
QTL11	5A	FLW	238	232.4	239.8	7.4	3.64	4.56	wsnp_Ex_c2526_4715978 - wsnp_Ex_c31672_40435001	54.6	54.44	54.96	17
QTL12	7D	FLW	39	37.2	41.7	4.5	7.37	7.72	Xbarc128 - Xwmc221	94	90.1	97.1	17
QTL13	7D	FLW	39	37.2	41.7	4.5	7.25	8.03	Xbarc128 - Xwmc221	94	90.1	97.1	17
QTL14	7D	FLW	45	41.7	49.4	7.7	6.84	8.56	Xwmc221 - wsnp_Ex_c11813_18968198	45	26.08	97.1	17
QTL15	7D	FLW	45	41.7	49.4	7.7	5.74	7.18	Xwmc221 - wsnp_Ex_c11813_18968198	45	26.08	97.1	17
QTL16	5A	FLWR	31	29.2	31.6	2.4	7.21	7.88	wsnp_Ex_c15046_23216392 - wsnp_Ra_rep_c69221_66574260	39.2	39.2	39.2	17
QTL17	5A	FLWR	57	56.7	57.3	0.6	5.61	6.65	wsnp_Ex_c3369_6192815 - wsnp_Ex_c7841_13337935	39.2	39.2	39.2	17
QTL18	5A	FLWR	57	56.7	57.3	0.6	6.73	7.98	wsnp_Ex_c3369_6192815 - wsnp_Ex_c7841_13337935	39.2	39.2	39.2	17
QTL19	2B	FLL	52.6	41.7	90.5	48.8	4.31	9.63	Xbarc318 - Xwmc344	55	39.6	72.5	19
QTL20	2B	FLL	50.6	41.7	90.5	48.8	5.4	12.11	Xbarc318 - Xwmc344	55	39.6	72.5	19
QTL21	4B	FLL	31	29.9	31.7	1.8	2.93	5.87	Xbarc340 - Xgwm513	27	24.2	30	19
QTL22	5A	FLL	143.8	125.3	147	21.7	2.65	4.62	Xbarc330 - Xgwm186	55	54.4	55.9	19
QTL23	2B	FLA	50.6	41.7	90.5	48.8	2.79	5.36	Xbarc318 - Xwmc344	55	39.6	72.5	19
QTL24	2B	FLA	50.6	41.7	90.5	48.8	3.69	7.92	Xbarc318 - Xwmc344	55	39.6	72.5	19
QTL25	4B	FLA	7	0.4	16.8	16.4	9.38	19.27	Xwmc617 - Xbarc20	11	0.4	24.2	19
QTL26	4B	FLA	8	0.4	16.8	16.4	3.13	6.84	Xwmc617 - Xbarc20	11	0.4	24.2	19
QTL27	5A	FLW	NA	NA	NA	0.2	18	21.8	Xwmc492 - Xwmc752	52.1	50.8	53.2	39
QTL28	1A	FLL	36	31.11	36.27	5.16	4.03	5.96	barc213 - cfa2147	126.4	125.5	128.4	40
QTL29	4A	FLL	211	147.4	211.74	64.34	4.65	7.16	barc236 - cfd88	63.5	60.4	66.5	40
QTL30	5D	FLL	41	20.1	56.97	36.87	5.33	16.44	barc44 - barc144	33.8	24.3	183.7	40
QTL31	5D	FLL	220	199.01	233.25	34.24	8.11	14.4	cfd7 - barc140	13	3.2	21.9	40
QTL32	7D	FLL	24	15.21	28.16	12.95	3.24	5.1	barc172 - cfd14	100.5	98.1	104.2	40
QTL33	4A	FLL	33	32.62	35.78	3.16	4.25	8.07	Xgwm160 - barc78	77.5	65.54	83.2	40
QTL34	1A	FLL	36	31.11	36.27	5.16	5.45	8.2	barc213 - cfa2147	28.22	25	34.11	40
QTL35	3B	FLL	132	111.87	159.22	47.35	3.01	6.84	barc290 - Xgwm340	107	99	128.7	40
QTL36	1A	FLL	40	39.64	104	64.36	3.83	7.07	cfa2219 - Xgwm497	99	85	126	40
QTL37	1A	FLL	211	194.66	216.13	21.47	3.32	8.41	cfd65 - barc119	27.11	26.88	35	40
QTL38	1A	FLL	205	194.66	216.13	21.47	2.76	8.22	cfd65 - barc119	28	26	34	40
QTL39	3B	FLL	127	111.87	159.22	47.35	2.61	5.69	barc290 - Xgwm340	107	99	128.7	40
QTL40	3A	FLW	53	47.22	58.22	11	3.77	5.97	cfa2183 - Xgwm155	73	70.1	78.1	40
QTL41	5D	FLW	8	0	9.1	9.1	2.98	4.63	gdm - barc143	23.8	23	24.3	40
QTL42	5D	FLW	224	199.01	233.25	34.24	6.35	10.55	cfd7 - barc140	28	3.2	47	40
QTL43	3A	FLW	221	208.6	239.07	30.47	3.25	9.74	wmc264 - cnl127	66	60.58	68.7	40
QTL44	5D	FLW	213	199.01	233.25	34.24	5.2	8.27	cfd7 - barc140	28	3.2	47	40
QTL45	1A	FLW	7	0	31.11	31.11	8.77	14.24	barc17 - barc213	134	128.4	139.4	40
QTL46	3A	FLW	56	47.22	58.22	11	3.77	13.97	cfa2183 - Xgwm155	73	70.1	78.1	40
QTL47	1A	FLW	216	194.66	216.13	21.47	3.39	6.46	cfd65 - barc119	27.33	24	31	40
QTL48	1A	FLW	215	194.66	216.13	21.47	3.64	7.08	cfd65 - barc119	29	28	33	40
QTL49	1A	FLW	216	194.66	216.13	21.47	4.88	8.3	cfd65 - barc119	28.8	26.7	32	40
QTL50	7A	FLW	0	0	11	11	4.23	7.08	wmc83 - cfa2028	60	55.4	68.67	40
QTL51	5D	FLA	36	20.1	56.97	36.87	5.43	16.47	barc44 - barc144	33.8	24.3	183.7	40
QTL52	5D	FLA	227	199.01	233.25	34.24	7.16	12.33	cfd7 - barc140	28	3.2	47	40
QTL53	1A	FLA	32	31.11	36.27	5.16	4.63	8.13	barc213 - cfa2147	52.1	50.8	53.2	40
QTL54	5D	FLA	225	199.01	233.25	34.24	5.01	8.72	cfd7 - barc140	28	3.2	47	40
QTL55	4A	FLA	33	32.62	35.78	3.16	5.07	6.05	Xgwm160 - barc78	81	79.2	83.2	40
QTL56	1A	FLA	40	39.64	104	64.36	4.24	7.52	cfa2219 - Xgwm497	100.3	84	122.5	40
QTL57	1A	FLA	213	194.66	216.13	21.47	3.69	7.82	cfd65 - barc119	29	25	30	40
QTL58	3A	FLA	170	166.11	175.83	9.72	3.21	6.18	barc1060 - cfa2262	66	60.58	68.7	40
QTL59	1A	FLA	40	39.64	104	64.36	4.59	6.72	cfa2219 - Xgwm497	101.5	83.3	128.4	40
QTL60	1A	FLA	216	194.66	216.13	21.47	8.35	12.48	cfd65 - barc119	27	25.22	33.1	40
QTL61	7A	FLA	0	0	11	11	3.03	4.25	wmc83 - cfa2028	60	55.4	68.67	40
QTL62	7A	FLA	66	55.99	66.13	10.14	5.23	7.5	barc108 - barc292	80	72.1	91.2	40
QTL63	2D	FLA	101	78.43	127.96	49.53	3.03	22.67	cfd44 - cfd50	24	20.8	30	40
QTL64	3B	FLW	NA	255	259.9	4.9	3.72	6.24	Xbarc229 - XwPt-5769	80	68.7	93.14	41
QTL65	5B	FLW	NA	94.5	102.3	7.8	5.36	8.27	XwPt-9103 - Xbarc142	89	40.29	129.4	41
QTL66	1B	FLL	NA	15.9	16.5	0.6	5.13	11.39	XwPt-1684 - XwPt-2988	33	22.25	37.55	41
QTL67	1B	FLL	NA	19.9	20.3	0.4	7.68	14.03	XwPt-1328 - XwPt-4107	29	15.31	35.84	41
QTL68	1B	FLL	NA	21.3	22.3	1	3.26	6.72	Xgwm374 - Xwmc406	32	27.3	38.9	41
QTL69	2B	FLL	NA	157.6	159.5	1.9	4.5	9.94	Xwmc332 - XwPt-0473	93	92.2	94.4	41
QTL70	4A	FLL	NA	115.6	129.3	13.7	7.28	13.14	Xgpw2331 - XwPt-4230	61	56	65.53	41
QTL71	4B	FLL	NA	217.3	218.9	1.6	2.99	7.48	XwPt-1046 - XwPt-5559	6.55	6.5	6.64	41
QTL72	5B	FLL	NA	94.5	102.3	7.8	3.41	7.41	XwPt-9103 - Xbarc142	42	40.29	43.77	41
QTL73	5D	FLL	NA	32.3	79.4	47.1	3.22	6.75	Xcfd189 - Xgwm174	31	8.6	48.2	41
QTL74	1B	FLA	NA	15.9	16.5	0.6	4.47	6.56	XwPt-1684 - XwPt-2988	33	22.25	37.55	41
QTL75	1B	FLA	NA	19.9	20.3	0.4	6.49	12.58	XwPt-1328 - XwPt-4107	29	15.31	35.84	41
QTL76	4A	FLA	NA	115.6	129.3	13.7	4.3	7.71	Xgpw2331 - XwPt-4230	61	56	65.53	41
QTL77	5B	FLA	NA	94.5	102.3	7.8	4.48	10.07	XwPt-9103 - Xbarc142	42	40.29	43.77	41
QTL78	6B	FLA	NA	89.9	90.2	0.3	6.81	13.09	Xwmc756 - XwPt-9642	48	40.34	52.6	41
QTL79	5D	FLL	64	60	69	9	2.67	7.88	Xgdm43 - Xgwm174	45	42	48.2	42
QTL80	5D	FLA	64	60	69	9	2.75	6.06	Xgdm43 - Xgwm174	45	42	48.2	42
QTL81	7B	FLL	NA	62.6	77.79	15.19	3.81	10.85	gwm400 - barc176	48	33.1	69.9	43
QTL82	7B	FLL	NA	99.05	100.5	1.45	3.99	16.69	barc267 - gwm46	59	57.7	61.4	43
QTL83	5D	FLL	NA	96.19	107.43	11.24	6.35	15.69	cfd67 - cfd40	24	21.9	28.6	43
QTL84	6B	FLL	NA	NA	NA	1.12	3.16	7.27	barc354 - barc79	53	52.6	54.7	43
QTL85	1B	FLL	NA	NA	NA	15.81	3.76	28.65	gwm268 - wmc134	44	38.9	55.1	43
QTL86	7B	FLL	NA	99.05	100.5	1.45	5.33	24.01	barc267 - gwm46	60	58.5	61.4	43
QTL87	6D	FLW	NA	NA	NA	7.56	5.83	12.76	cfd188 - barc196	63	62.86	64.7	43
QTL88	3B	FLW	NA	NA	NA	4.89	3.13	5.93	barc77 - wmc687	89	85.8	92.3	43
QTL89	3B	FLW	NA	NA	NA	9.45	4.06	9.69	barc164 - gwm376	63	59.9	66.3	43
QTL90	4D	FLW	NA	NA	NA	25.23	3.05	18.33	barc288 - wmc825	61	33.1	88.9	43
QTL91	5D	FLW	NA	96.19	107.43	11.24	6.53	13.81	cfd67 - cfd40	25	21.9	28.6	43
QTL92	1D	FLW	NA	NA	NA	3.13	3.56	7.49	barc66 - cfd63	88	84.1	92.2	43
QTL93	5D	FLW	NA	96.19	107.43	11.24	3.2	7.73	cfd67 - cfd40	25	21.9	28.6	43
QTL94	7B	FLW	NA	99.05	100.5	1.45	4.84	14	barc267 - gwm46	59	58.5	61.4	43
QTL95	4D	FLL	NA	NA	NA	NA	4.01	9.6	Kukri_c7520_548 - wsnp_Ex_rep_c67296_65839761	62.23	62.23	62.23	44
QTL96	5B	FLL	NA	NA	NA	NA	3.5	9	BS00094480_51 - BobWhite_c23037_241	14.79	14.79	14.79	44
QTL97	5B	FLL	NA	NA	NA	NA	3.87	9	wsnp_Ku_c10296_17072695 - Excalibur_rep_c104800_795	14.79	14.79	14.79	44
QTL98	5B	FLL	NA	NA	NA	NA	3.33	7.7	wsnp_Ex_rep_c102070_87317290 - RAC875_c38511_91	14.79	14.79	14.79	44
QTL99	5B	FLL	NA	NA	NA	NA	3.69	8.3	wsnp_Ku_rep_c68797_67943795 - Jagger_c3991_101	15.09	15.09	15.09	44
QTL100	5B	FLL	NA	NA	NA	NA	3.54	7.9	BobWhite_c14323_288 - IAAV5683	22.09	22.09	22.09	44
QTL101	5B	FLL	NA	NA	NA	NA	3.27	8.4	Tdurum_contig42301_1807 - Excalibur_c14753_899	22.36	22.36	22.36	44
QTL102	5B	FLL	NA	NA	NA	NA	3.59	7.7	wsnp_Ku_c3201_5970486 - Ku_c2346_1339	22.99	22.99	22.99	44
QTL103	5B	FLL	NA	NA	NA	NA	3.27	8.4	Excalibur_c1117_1247 - wsnp_JD_rep_c63083_40243538	22.25	22.25	22.25	44
QTL104	4B	FLWR	NA	NA	NA	NA	3.18	8.1	BS00023766_51 - Tdurum_contig64772_417	44	42.85	46.64	44
QTL105	4B	FLWR	NA	NA	NA	NA	3.19	7.7	Tdurum_contig64772_417 - BS00022534_51	40	38.86	42.85	44
QTL106	4B	FLWR	NA	NA	NA	NA	3.54	8.7	wsnp_Ku_c28756_38667953 - Tdurum_contig42229_113	47.55	47.55	47.55	44
QTL107	4B	FLWR	NA	NA	NA	NA	3.5	8.4	Tdurum_contig42229_113 - Tdurum_contig33737_277	48	47.55	49.6	44
QTL108	3B	FLA	35	35	55.3	20.3	3.21	11.94	BS00057988_51 - BS00054326 _ 51	90.43	90.43	90.43	45
QTL109	4B	FLA	136	135.7	136.2	0.5	3.95	16.4	RAC875 _ c18200 _ 929 - Excalibur _ c47209 _ 87	56	55.5	56.19	45
QTL110	4B	FLA	136	135.7	136.2	0.5	3.31	14.07	RAC875 _ c18200 _ 929 - Excalibur _ c47209 _ 87	56	55.5	56.19	45
QTL111	5A	FLA	199	199	204.1	5.1	7.47	30.5	BS00063095 _ 51 - BS00090309 _ 51	39.78	39.62	39.92	45
QTL112	5A	FLA	212	209.8	213	3.2	4.39	15	wsnp _ Ex _ c 19647 _ 28632894 - Ku _ c 24324 _ 850	39.5	39.4	39.54	45
QTL113	5A	FLA	223	221.3	223.4	2.1	4.77	18.83	wsnp _ BE497820A _ Ta _ 2 _ 2 - BS00043474 _ 51	39.54	39.54	39.54	45
QTL114	6B	FLA	5	4.8	7.3	2.5	2.99	9.74	Ex _ c20409 _ 854 - Kukri _ c42895 _ 593	38.32	38.32	38.32	45
QTL115	7A	FLA	136	136	138.9	2.9	2.53	9.31	Ex _ c6196 _ 971 - RAC875 _ c52124 _ 90	82	81.72	82.41	45
QTL116	3B	FLL	11	11.5	21.6	10.1	5.12	20.46	Excalibur _ c 27658 _ 589 - Kuk ri _ c 55746 _ 640	28	27.33	29.29	45
QTL117	4B	FLL	98	97.5	99	1.5	2.5	10.76	Kukri _ c32958 _ 390 - BS00023035 _ 51	62.98	62.98	62.98	45
QTL118	5A	FLL	199	199	204.1	5.1	2.72	9.67	BS00063095 _ 51 - BS00090309 _ 51	39.78	39.62	39.92	45
QTL119	5B	FLL	132	129.1	133.6	4.5	2.52	10.4	BS00028183 _ 51 - Excalibur _ c 32630 _ 104	11.85	11.81	11.87	45
QTL120	6B	FLL	5	4.8	7.3	2.5	4.04	14.62	Ex _ c20409 _ 854 - Kukri _ c42895 _ 593	38.32	38.32	38.32	45
QTL121	6B	FLL	154	154	155.3	1.3	4.94	17.56	Excalibur _ c 11588 _ 406 - BS0067644 _ 51	40.34	40.34	40.34	45
QTL122	6B	FLL	227	225.9	227.5	1.6	5.68	24.1	BobWhite _ c 3514 _ 717 - RAC 875 _ c 82640 _ 416	59.56	59.29	59.74	45
QTL123	6B	FLL	233	232.2	233.2	1	2.69	7.9	BS00069116_51 - Excalibur_rep_c1108_24_66	60.23	60.23	60.23	45
QTL124	7B	FLL	59	57.9	59.7	1.8	2.6	10.4	wsnp _ RFL _ Contig2315 _ 1788036 - IAAV4890	103.46	103.46	103.46	45
QTL125	2A	FLW	198	197.9	198.9	1	3.13	13.39	RAC875 _ c58006 _ 352 - BS00094574 _ 51	97.6	97.17	98.46	45
QTL126	2A	FLW	198	197.9	198.9	1	2.94	12.48	RAC875 _ c58006 _ 352 - BS00094574 _ 51	97.6	97.17	98.46	45
QTL127	2A	FLW	198	197.9	198.9	1	3.97	16.54	RAC875 _ c58006 _ 352 - BS00094574 _ 51	97.6	97.17	98.46	45
QTL128	3A	FLW	98	97.6	98.1	0.5	4.52	14.79	wsnp _ Ex _ c 45213 _ 51068305 - Ra _ C5515 _ 1723	54.98	54.98	54.98	45
QTL129	5B	FLW	135	134.6	135.1	0.5	2.88	9.08	wsnp _ Ku _ c 3869 _ 7094615 - BS00078572 _ 51	13.19	13.19	13.19	45
QTL130	2D	FLA	84	78.9	85.1	6.2	3.42	33.96	cfd51 - wmc503	5.6	5.1	6.6	46
QTL131	7B	FLA	0	0	12.1	12.1	4.35	12.66	wmc696 - gwm46	59	58.5	60.5	46
QTL132	3B	FLL	78	76	84.6	8.6	3.48	11.17	wmc78 - wmc808	54	48.5	60.1	46
QTL133	1B	FLL	64	54.5	72.5	18	2.76	9.79	wmc694 - wmc156	38	37.8	38.1	46
QTL134	7B	FLL	0	0	12.1	12.1	3.94	10.86	wmc696 - gwm46	59	58.5	60.5	46
QTL135	2D	FLW	79	78.9	85.1	6.2	2.58	7.03	cfd51 - wmc503	5.6	5.1	6.6	46
QTL136	4B	FLW	250	238.1	250.3	12.2	3.33	7.77	gwm375 - gwm251	38	36.3	39.6	46
QTL137	7D	FLW	28	22.5	55.6	33.1	3.67	11.76	gdm67 - cfd66	90	41.7	110.4	46
QTL138	7A	FLW	40	0	40.2	40.2	3.28	9.88	gpw2107 - wmc525	60	3.9	114	46
QTL139	7D	FLW	43	22.5	55.6	33.1	2.78	18.76	gdm67 - cfd66	90	41.7	110.4	46
QTL140	7B	FLW	0	0	12.1	12.1	3.09	7.53	wmc696 - gwm46	59	58.5	60.5	46
QTL141	7D	FLW	118	116.5	124	7.5	2.62	6.68	gwm437 - cfd14	99	98.1	100.1	46
QTL142	3B	FLW	78	76	84.6	8.6	3.38	10.88	wmc78 - wmc808	54	48.5	60.1	46
QTL143	1B	FLW	64	54.5	72.5	18	2.76	9.85	wmc694 - wmc156	38	37.8	38.1	46
QTL144	7B	FLW	0	0	12.1	12.1	4.1	11.29	wmc696 - gwm46	59	58.5	60.5	46
QTL145	1B	FLL	49	49	50	1	3.12	4.08	Xwmc694 - Xwmc156	38	37.8	38.1	47
QTL146	1B	FLL	115	113	118	5	3	3.82	Xwmc367 - Xgwm259	99	97.6	101.8	47
QTL147	2B	FLL	11	11	14	3	4.3	4.6	Xbarc1072 - Xwmc272	73	72.1	74.2	47
QTL148	3A	FLL	66	66	69	3	3.2	4.12	Xwmc505 - Xwmc343	38	23.2	58.9	47
QTL149	3A	FLL	39	39	41	2	3.66	4.85	Xgwm162 - Xmag3082	65	58.9	71.1	47
QTL150	4A	FLL	3	1	6	5	3	3.26	Xgwm165 - Xmag1353	18	16.2	21.7	47
QTL151	4D	FLL	43	43	45	2	4.1	4.91	Xwmc489 - Xgdm61	20	0	31.4	47
QTL152	5A	FLL	5	1	8	7	3	3.55	Xgwm205 - Xgwm154	50	49.6	51.4	47
QTL153	5A	FLL	8	8	11	3	3	3.62	Xgwm154 - Xmag694	52	51.4	53.2	47
QTL154	5B	FLL	22	20	24	4	3	3.75	Xbarc164 - Xbarc4	60	59.4	61	47
QTL155	6B	FLL	78	78	81	3	4	5.58	Xwmc182 - Xmag2276	52	51.7	52.6	47
QTL156	2A	FLW	46	46	49	3	2.5	2.84	Xwmc296 - Xgwm122	50	49.8	50.8	47
QTL157	2A	FLW	51	51	53	2	2.5	2.12	Xmag2150 - Xgwm339	49.6	49.4	49.8	47
QTL158	2B	FLW	11	11	14	3	2.5	3.06	Xbarc1072 - Xwmc272	73	72.1	74.2	47
QTL159	2B	FLW	20	16	20	4	3.1	1.03	Xgwm630 - Xksum248	73	72.1	74.2	47
QTL160	3A	FLW	39	39	41	2	3	5.57	Xgwm162 - Xmag3082	65	58.9	71.1	47
QTL161	3A	FLW	21	19	36	17	3	0.75	Xwmc532 - Xgwm674	45	28.9	62	47
QTL162	3A	FLW	66	66	69	3	2.5	0.68	Xwmc505 - Xwmc343	65	58.9	71.1	47
QTL163	4D	FLW	40	28	41	13	2.5	2.06	Xbarc92 - Xwmc473	30	29.8	30.2	47
QTL164	5A	FLW	63	59	67	8	2	3.29	Xwmc492 - Xgwm96	50.5	50.1	50.8	47
QTL165	5A	FLW	134	132	135	3	3	2.92	Xcfa2185 - Xbarc230	80	69.4	87.6	47
QTL166	5A	FLW	76	76	91	15	3	3.1	Xbarc151 - Xwmc630	52	51.4	53.2	47
QTL167	5B	FLW	20	20	24	4	3	3.31	Xbarc164 - Xbarc4	60	59.4	61	47
QTL168	5B	FLW	125	115	125	10	2.5	2.31	Xwmc415 - Xwmc508	54	52.4	56.8	47
QTL169	6B	FLW	73	73	76	3	2.5	3.78	Xwmc341 - Xbarc198	52	51.7	52.6	47
QTL170	7A	FLW	117	117	120	3	2.5	3.15	Xbaec121 - Xpsp3001	100	77	133.7	47
QTL171	1B	FLWR	49	49	50	1	2	2.58	Xwmc694 - Xwmc156	38	37.8	38.1	47
QTL172	2A	FLWR	33	31	37	6	6	9.41	Xwmc522 - Xwmc474	48.8	47	50.4	47
QTL173	2A	FLWR	56	54	61	7	5.5	7.32	Xgwm95 - Xgwm249	49.7	49.5	49.8	47
QTL174	2B	FLWR	14	14	17	3	2.5	3.92	Xwmc272 - Xgwm630	73	72.1	74.2	47
QTL175	3A	FLWR	39	39	40	1	4.8	5.84	Xwmc695 - Xgwm162	69	67.1	71.1	47
QTL176	5A	FLWR	132	130	134	4	3	3.31	Xcfa2185 - Xbarc230	74	69.4	87.6	47
QTL177	7A	FLWR	116	116	118	2	3	4.14	Xpsp3001 - Xgwm63	120	105.3	133.7	47
QTL178	7A	FLWR	115	113	116	3	3	3.41	Xwmc139 - Xbarc195	79.5	78.6	80.1	47
QTL179	1B	FLA	49	49	50	1	3	2.94	Xwmc694 - Xwmc156	38	37.8	38.1	47
QTL180	3A	FLA	39	39	40	1	3	3.01	Xwmc695 - Xgwm162	69	67.1	71.1	47
QTL181	5B	FLA	125	115	125	10	3	1.83	Xwmc415 - Xwmc508	90	67.2	140.9	47
QTL182	6B	FLA	77	73	78	5	3	2.61	Xbarc198 - Xwmc182	52	52	52	47
QTL183	1B	FLANG	49	49	50	1	3	3.26	Xwmc694 - Xwmc156	38	37.8	38.1	47
QTL184	3A	FLANG	39	39	40	1	3	3.33	Xwmc695 - Xgwm162	69	67.1	71.1	47
QTL185	4D	FLANG	41	41	42	1	3	2.18	Xwmc473 - Xwmc489	30.4	29.8	31.4	47
QTL186	5B	FLANG	24	24	29	5	3	2.36	Xbarc4 - Xwmc376	59.8	59.4	60.1	47
QTL187	5B	FLANG	42	40	45	5	3.6	3.3	Xgwm499 - Xwmc734	90	66.5	131.3	47
QTL188	5B	FLANG	101	99	102	3	3	2.45	Xgwm408 - Xwmc75	106	102.9	112.4	47
QTL189	1B	FLL	NA	NA	NA	NA	4.33	10.73	Xgwm268 - Xgwm274	56	55.1	57.8	48
QTL190	1B	FLL	NA	NA	NA	NA	4.81	8.16	Xcfd48 - Xbarc349	45	41.4	48	48
QTL191	5A	FLL	NA	NA	NA	4	3.75	6.22	Xcfa2141 - Xbarc319	78	75	80.5	48
QTL192	2D	FLW	NA	NA	NA	5.1	3.61	6.1	Xgwm296 - Xgwm261b	5.1	5.1	5.1	48
QTL193	2D	FLW	NA	NA	NA	NA	2.58	11.96	Xcfd53 - Xcfd2	4	2.1	6.6	48
QTL194	4A	FLW	NA	NA	NA	0.4	4.52	7.48	Xwmc48 - Xwmc89	22.1	21.9	22.4	48
QTL195	6D	FLW	NA	NA	NA	NA	6.63	11.96	Xcfd47 - Xbarc175	75	66.3	85	48
QTL196	2B	FLA	NA	NA	NA	1.9	2.9	4.45	Xwmc477 - Xbarc167	71	69.4	72.5	48
QTL197	2D	FLA	NA	NA	NA	5.1	3.49	5.92	Xgwm296 - Xgwm261b	5.1	5.1	5.1	48
QTL198	2D	FLA	NA	NA	NA	1.9	3.06	5.47	Xgwm261b - Xcfd53	3.5	2.1	5.1	48
QTL199	2D	FLA	NA	NA	NA	NA	3.44	20.98	Xcfd53 - Xcfd2	4	2.1	6.6	48
QTL200	5A	FLA	NA	NA	NA	4	2.35	4.02	Xcfa2141 - Xbarc319	74.5	74	75	48
QTL201	2B	FLW	NA	71.7	84.5	12.8	2.83	9.46	XwPt 8284 - Xbarc 159	130	110	147.32	49
QTL202	4B	FLL	NA	48.3	59.2	10.9	4.7	15.4	wPt-0391 - Xgwm66.4	60	41.9	78.86	50
QTL203	4B	FLL	NA	88.1	109.8	21.7	4.2	14.8	wpt-5559 - wPt-6209	33	6.5	56.19	50
QTL204	5A	FLL	NA	11.6	40	28.4	3.8	7.8	Xgwm205 - Xbarc40	41	32.8	53.6	50
QTL205	1B	FLW	NA	4.3	19.8	15.5	6.1	14.2	wPt-6975 - wPt-0944	70	65.94	74.39	50
QTL206	1D	FLW	NA	50.6	62.3	11.7	6.2	10.1	Xcfd83 - wPt-7946	65	53.01	77.4	50
QTL207	2A	FLW	NA	16	51.5	35.5	5.43	13.3	wPt-6687 - Xcfa2263	80	51.8	118.16	50
QTL208	3A	FLW	NA	21.3	67.2	45.9	3	7	wPt-2755 - wPt-0836	35	18.83	49.78	50
QTL209	4A	FLW	NA	155.5	161.3	5.8	3.4	8.9	wPt-5434 - wPt-0032	65.6	65.54	65.8	50
QTL210	4B	FLW	NA	88.1	109.8	21.7	3.7	9.1	wPt-5559 - wPt-6209	33	6.5	56.19	50
QTL211	1B	FLA	NA	4.3	19.8	15.5	3.9	9.1	wPt-6975 - wPt-0944	70	65.94	74.39	50
QTL212	1D	FLA	NA	50.6	62.3	11.7	2.8	6.3	Xcfd83 - wPt-7946	65	53.01	77.4	50
QTL213	3A	FLA	NA	14.8	21.3	6.5	3	13.4	wPt-4692 - wPt-2755	49.78	49.78	49.78	50
QTL214	4A	FLA	NA	138.6	161.3	22.7	4.25	8.9	wPt-730913 - wPt-0032	65.6	65.11	65.8	50
QTL215	4B	FLA	NA	88.1	109.8	21.7	3.9	16.5	wPt-5559 - wPt-6209	33	6.5	56.19	50
QTL216	2D	FLA	28.9	13.4	28.9	15.5	5.7	12.7	wmc503 - cfd43	4.5	3.9	5.1	51
QTL217	2D	FLA	55.3	40.3	55.3	15	3.9	10.8	cfd36 - barc168	5.1	5.1	5.1	51
QTL218	2D	FLL	28.9	13.4	28.9	15.5	4.6	11.4	wmc503 - cfd43	4.5	3.9	5.1	51
QTL219	2D	FLW	28.9	13.4	28.9	15.5	3.6	10.1	wmc503 - cfd43	4.5	3.9	5.1	51
QTL220	5A	FLW	110.2	102.4	115.6	13.2	6.7	11.8	barc40 - wmc415	56	53.6	58.5	51
QTL221	1A	FLL	72	67.151	72.152	5.001	3.4	1.31	Ku_c8992_405 - GENE-0069_468	88	87.59	88.79	52
QTL222	2A	FLL	49	48.581	50.605	2.024	8.78	4.14	BobWhite_c17476_149 - BS00070693_51	76	73.66	80.54	52
QTL223	2B	FLL	43	41.075	43.102	2.027	6.1	1.42	BS00041585_51 - BobWhite_c41535_52	92	89.41	95.48	52
QTL224	5A	FLL	15	14.787	15.055	0.268	4.54	1.4	BS00082002_51 - Kukri_c2326_995	40	39.62	40.02	52
QTL225	5A	FLL	29	28.377	29.571	1.194	4.18	1.71	BS00068178_51 - BobWhite_c5540_416	43.93	43.93	43.93	52
QTL226	5A	FLL	38	38.01	38.194	0.184	4.17	4	BS00064371_51 - wsnp_Ex_rep_c67636_66293429	39.2	39.2	39.2	52
QTL227	7A	FLL	6.95	6.879	7.293	0.414	2.98	1	Tdurum_contig5646_929 - Excalibur_c20311_240	33.6	33.45	33.71	52
QTL228	7A	FLL	51.95	50.921	53.494	2.573	4.66	1.75	Excalibur_c15260_94 - Tdurum_con-tig16445_218	65	64.15	65.4	52
QTL229	7D	FLL	2	0	3.473	3.473	3.65	1.15	D_contig07330_330 - D_contig12156_209	25	24.97	25.9	52
QTL230	1A	FLW	115	114.953	115.053	0.1	3.52	3.21	BobWhite_c12305_959 - wsnp_Ex_c11939_19147790	156.55	156.55	156.55	52
QTL231	3A	FLW	26	25.979	27.037	1.058	3.62	2.94	wsnp_CAP11_c1214_700174 - BS00087825_51	57.5	57.23	57.62	52
QTL232	4A	FLW	53	43.727	67.134	23.407	4.35	7.31	Jagger_c4331_105 - BS00040647_51	43	40.45	46.94	52
QTL233	5A	FLW	0	0	0.746	0.746	3.13	2.15	wsnp_Ku_c5071_9049540 - BS00046529_51	39.2	39.2	39.2	52
QTL234	5A	FLW	37.75	37.697	37.862	0.165	4.81	3.48	RFL_Contig4646_564 - BS00054690_51	37	35.93	39.2	52
QTL235	1A	FLA	26	25.876	26.032	0.156	3.2	2.04	Ra_c27593_460 - Tdurum_contig5008_556	66.23	66.23	66.23	52
QTL236	1A	FLA	72	67.151	72.152	5.001	4.48	2.91	Ku_c8992_405 - GENE-0069_468	88	87.59	88.79	52
QTL237	1B	FLA	35	34.909	35.055	0.146	5.61	4.04	BobWhite_c17257_454 - wsnp_Ex_c6022_10552811	41	38.81	44.81	52
QTL238	2A	FLA	46	45.951	46.165	0.214	5.8	3.93	Excalibur_c12169_1088 - wsnp_CAP11_rep_c8768_3788007	80.6	80.54	80.94	52
QTL239	2A	FLA	71	70.285	72.277	1.992	4.36	2.65	Ra_c26702_797 - Excalibur_c96_619	96	94.09	97.17	52
QTL240	2B	FLA	43	41.075	43.102	2.027	4.38	2.53	BS00041585_51 - BobWhite_c41535_52	92	89.41	95.48	52
QTL241	3A	FLA	6	4.278	6.631	2.353	3.69	2.26	wsnp_Ku_c10362_17156084 - RAC875_c787_431	17.61	17.61	17.61	52
QTL242	3B	FLA	54	53.629	54.269	0.64	3.94	2.51	wsnp_Ex_c6245_10887043 - wsnp_Ex_c3257_6003626	75.54	75.54	75.54	52
QTL243	4A	FLA	42	39.845	43.727	3.882	3.62	3.1	RAC875_c48107_65 - Jagger_c4331_105	43	40.64	46.94	52
QTL244	4A	FLA	73	72.805	73.177	0.372	3.3	1.6	Excalibur_c6050_323 - Ra_c6672_1679	65.54	65.54	65.54	52
QTL245	4B	FLA	51	50.481	51.078	0.597	3.75	1.42	Tdurum_con-tig47552_957 - RAC875_rep_c109069_89	55.5	55.5	55.5	52
QTL246	5A	FLA	15	14.787	15.055	0.268	3.68	1.02	BS00082002_51 - Kukri_c2326_995	39.9	39.62	40.02	52
QTL247	6B	FLA	51	49.483	51.34	1.857	3.23	2.99	Ra_c11763_604 - wsnp_Ra_c3766_6947263	40.15	40.06	40.29	52
QTL248	6B	FLA	63	64.323	67.097	2.774	3.16	1.62	Kukri_c25377_240 - Tdurum_con-tig26001_242	40.8	40.34	41.1	52
QTL249	7D	FLA	10	0	23.459	23.459	3.42	2.78	wsnp_CAP8_rep_c9647_4198594 - RAC875_c13942_2973	25.9	25.9	25.9	52
QTL250	4B	FLL	NA	NA	NA	NA	3.9	5.12	Xwmc47	46.3	46.3	46.3	54
QTL251	2A	FLL	NA	NA	NA	NA	3.37	6.38	Xwmc667	18.5	18.5	18.5	54
QTL252	3B	FLW	NA	NA	NA	NA	5.18	8.43	Xwmc754	23.9	23.9	23.9	54
QTL253	3D	FLW	NA	NA	NA	NA	2.85	3.53	Xgwm314	43.5	43.5	43.5	54
QTL254	6A	FLW	NA	NA	NA	NA	4.52	6.96	Xwmc201	63.6	63.6	63.6	54
QTL255	3B	FLA	NA	NA	NA	NA	3	3.66	Xwmc754	23.9	23.9	23.9	54
QTL256	4B	FLA	NA	NA	NA	NA	2.55	3.16	Xwmc47	46.3	46.3	46.3	54
QTL257	2A	FLA	NA	NA	NA	NA	3.77	5.79	Xwmc667	18.5	18.5	18.5	54
QTL258	6A	FLA	NA	NA	NA	NA	3.03	5.28	Xwmc201	63.6	63.6	63.6	54
QTL259	4A	FLL	NA	NA	NA	NA	7.47	9.29	Xwmc757	25.2	25.2	25.2	54
QTL260	4A	FLL	NA	NA	NA	NA	3.25	3.7	Xwmc757	25.2	25.2	25.2	54
QTL261	6A	FLL	NA	NA	NA	NA	7.95	10.08	Xwmc201	63.6	63.6	63.6	54
QTL262	6A	FLL	NA	NA	NA	NA	4.92	5.84	Xwmc201	63.6	63.6	63.6	54
QTL263	1A	FLL	NA	NA	NA	NA	3.32	3.79	Xbarc148	38.2	38.2	38.2	54
QTL264	5D	FLL	NA	NA	NA	NA	3.64	4.32	Xcfd189	8.6	8.6	8.6	54
QTL265	1A	FLW	NA	NA	NA	NA	2.92	4.81	Xwmc312	49.9	49.9	49.9	54
QTL266	6A	FLW	NA	NA	NA	NA	5.39	9.28	Xwmc201	63.6	63.6	63.6	54
QTL267	6A	FLW	NA	NA	NA	NA	4.83	7.41	Xwmc201	63.6	63.6	63.6	54
QTL268	5D	FLW	NA	NA	NA	NA	3.58	5.34	Xcfd189	8.6	8.6	8.6	54
QTL269	4A	FLA	NA	NA	NA	NA	4.08	5.05	Xwmc757	25.2	25.2	25.2	54
QTL270	6A	FLA	NA	NA	NA	NA	9.73	13.32	Xwmc201	63.6	63.6	63.6	54
QTL271	6A	FLA	NA	NA	NA	NA	5.35	6.18	Xwmc201	63.6	63.6	63.6	54
QTL272	1A	FLA	NA	NA	NA	NA	3.04	3.32	Xbarc148	38.2	38.2	38.2	54
QTL273	2D	FLA	NA	NA	NA	NA	2.53	2.78	Xwmc144	8.1	8.1	8.1	54
QTL274	5D	FLA	NA	NA	NA	NA	5.44	6.34	Xcfd189	8.6	8.6	8.6	54
QTL275	1A	FLL	NA	88.7	89.7	1	2.6	12.1	WSNP_KU_c816_1684354 - wsnp_Ku_c3804_6986527	92	90.29	94.11	55
QTL276	5B	FLL	NA	208.9	213.7	4.8	3.1	12.1	wsnp_Ku_c40334_48581010 - WSNP_KU_c3201_5970486	26	22.99	30.74	55
QTL277	6A	FLL	NA	55	58.7	3.7	2.9	16.1	WSNP_CAP11_c1594_882280 - CAP7_rep_c5315_221	22	16.46	28.01	55
QTL278	1B	FLA	NA	73	86.9	13.9	4.5	21.7	wsnp_CAP11_c1902_1022590 - wsnp_JD_c20871_18460030	80	78.06	82.67	55
QTL279	1D	FLA	NA	114.1	128.8	14.7	3	11.7	WSNP_EX_C3450_6323939 - wsnp_Ex_c25974_35235503	70	64.49	78.58	55
QTL280	3A	FLA	NA	65.5	73	7.5	2.6	12.4	wsnp_Ex_c12341_19693570 - WSNP_EX_REP_C67786_66472676	70	66.28	74.35	55
QTL281	1A	FLW	NA	124.2	125.9	1.7	5.3	11.6	wsnp_JD_c10777_11374000 - wsnp_Ra_rep_c110367_93018635	68	67.76	69.04	55
QTL282	1A	FLW	NA	124.2	125.9	1.7	4.3	12.2	wsnp_JD_c10777_11374000 - wsnp_Ra_rep_c110367_93018635	67	65.34	70	55
QTL283	1A	FLW	NA	124.2	125.9	1.7	2.9	6.1	wsnp_JD_c10777_11374000 - wsnp_Ra_rep_c110367_93018635	68.11	66.12	69.88	55
QTL284	1B	FLW	NA	72.4	73	0.6	4.8	10.4	wsnp_Ex_c4774_8519623 - wsnp_JD_c20871_18460030	84	82.67	86.73	55
QTL285	3A	FLW	NA	74.7	75.2	0.5	2.8	5.8	wsnp_Ra_c24776_34331660 - wsnp_BF292596A_Ta_1_1	64.33	64.33	64.33	55
QTL286	4D	FLW	NA	86.2	94.9	8.7	3.2	10.3	Rht-D1 - wsnp_Ex_c9440_15657149	40	30.2	51.63	55
QTL287	4D	FLW	NA	86.2	94.9	8.7	4.5	10.9	Rht-D1 - wsnp_Ex_c9440_15657149	40	30.2	51.63	55
QTL288	4D	FLW	NA	75.7	86.2	10.5	7	16.4	wsnp_Ex_c683_1341113 - wsnp_Ex_c9440_15657149	56	51.63	62.23	55
QTL289	4D	FLW	NA	75.7	86.2	10.5	5.1	13.8	wsnp_Ex_c683_1341113 - wsnp_Ex_c9440_15657149	56	51.63	62.23	55
QTL290	5D	FLW	NA	174.4	204.2	29.8	2.7	11.7	cfd8 - wsnp_Ex_rep_c101445_86808057	52	40	64.94	55
QTL291	7D	FLW	NA	180.8	182.5	1.7	3	6.3	WSNP_CAP11_c2839_1425826 - WSNP_EX_C17346_26030825	25.9	25.9	25.9	55
QTL292	5A	FLL	133	132.2	136.5	4.3	3.69	12.71	BobWhite _ rep _ c 63943 _ 76 - BS00021678 _ 51	43.6	43.41	43.93	56
QTL293	5A	FLL	133	132.2	136.5	4.3	4.56	16.36	BobWhite _ rep _ c 63943 _ 76 - BS00021678 _ 51	43.6	43.41	43.93	56
QTL294	5A	FLL	133	132.2	136.5	4.3	3.26	9.48	BobWhite _ rep _ c 63943 _ 76 - BS00021678 _ 51	43.6	43.41	43.93	56
QTL295	5A	FLL	136	132.2	136.5	4.3	5.64	13.63	BobWhite _ rep _ c 63943 _ 76 - BS00021678 _ 51	43.6	43.41	43.93	56
QTL296	5A	FLL	183	182.3	183.6	1.3	4.15	12.58	RAC 875 _ rep _ c 76193 _ 513 - Excalibur _ c 26671 _ 282	51.25	51.25	51.25	56
QTL297	5A	FLL	184	183.6	184.4	0.8	3.6	8.3	Excalibur _ c 26671 _ 282 - wsnp _ Ex _ c 17763 _ 26513562	51.35	51.25	51.54	56
QTL298	5D	FLA	NA	NA	NA	NA	3.18	6.71	gwm182	47	47	47	58
QTL299	1A	FLA	NA	NA	NA	NA	3.36	7.69	barc263	30.8	30.8	30.8	58
QTL300	1A	FLA	NA	NA	NA	NA	2.54	4.44	barc119	60.76	60.76	60.76	58
QTL301	5D	FLW	NA	NA	NA	NA	2.62	6.54	gwm182	47	47	47	58
QTL302	3D	FLWR	NA	NA	NA	NA	4.14	3.43	gwm645	43.5	43.5	43.5	58
QTL303	4D	FLWR	NA	NA	NA	NA	3.74	9.89	barc308	33.1	33.1	33.1	58
QTL304	5D	FLWR	NA	NA	NA	NA	3.36	5.76	wmc375	83.8	83.8	83.8	58
