# Supplementary material for: Genome-wide meta-analysis of QTL for morphological related traits of flag leaf in bread wheat
Source: PLoS One. 2022 Oct 24;17(10):e0276602. doi: 10.1371/journal.pone.0276602 (PMC9591062; doi:10.1371/journal.pone.0276602)
Supplement: S2 Table — (XLSX) [file pone.0276602.s002.xlsx]

## Sheet: Sheet1
Gene annotation information in hcMQTL region
hcMQTL	Chromosome	Start	End	Gene ID	Functional annotation
MQTL-1	chr1A	8.311637Mb	8.313127Mb	TraesCS1A02G015700	12-oxophytodienoate reductase-like protein
MQTL-1	chr1A	8.320695Mb	8.322403Mb	TraesCS1A02G015800	12-oxophytodienoate reductase-like protein
MQTL-1	chr1A	8.327147Mb	8.329645Mb	TraesCS1A02G015900	Serine/threonine-protein kinase
MQTL-1	chr1A	8.330015Mb	8.330569Mb	TraesCS1A02G020000LC	phospholipase D alpha 4
MQTL-1	chr1A	8.331822Mb	8.334602Mb	TraesCS1A02G016000	Serine/threonine-protein kinase
MQTL-1	chr1A	8.338736Mb	8.339062Mb	TraesCS1A02G020100LC	Serine/threonine-protein kinase
MQTL-1	chr1A	8.342038Mb	8.344596Mb	TraesCS1A02G016100	Serine/threonine-protein kinase
MQTL-1	chr1A	8.3599Mb	8.360565Mb	TraesCS1A02G020200LC	Calcineurin-like phosphoesterase family protein, putative
MQTL-1	chr1A	8.361228Mb	8.361485Mb	TraesCS1A02G020300LC	Serine/threonine protein phosphatase 7 long form isogeny
MQTL-1	chr1A	8.364962Mb	8.375002Mb	TraesCS1A02G020400LC	Serine/threonine-protein kinase
MQTL-1	chr1A	8.599519Mb	8.616135Mb	TraesCS1A02G020500LC	Disease resistance protein
MQTL-1	chr1A	8.626681Mb	8.630031Mb	TraesCS1A02G020600LC	SGF29 tudor-like domain-containing protein
MQTL-1	chr1A	8.629947Mb	8.633154Mb	TraesCS1A02G016200	Disease resistance protein
MQTL-1	chr1A	8.665006Mb	8.669951Mb	TraesCS1A02G016300	Protein kinase family protein
MQTL-1	chr1A	8.675254Mb	8.677545Mb	TraesCS1A02G020700LC	Cysteine protease, putative
MQTL-1	chr1A	8.715675Mb	8.718515Mb	TraesCS1A02G016400	NBS-LRR disease resistance protein, putative, expressed
MQTL-1	chr1A	8.732299Mb	8.733754Mb	TraesCS1A02G016500	Chromodomain-helicase-DNA-binding protein 8
MQTL-1	chr1A	9.089736Mb	9.092146Mb	TraesCS1A02G016600	Protein kinase family protein
MQTL-1	chr1A	9.092204Mb	9.092824Mb	TraesCS1A02G016700	Receptor-like protein kinase
MQTL-1	chr1A	9.103212Mb	9.104009Mb	TraesCS1A02G016800	Glutathione S-transferase
MQTL-1	chr1A	9.10522Mb	9.110404Mb	TraesCS1A02G016900	Phosphatidate cytidylyltransferase
MQTL-1	chr1A	9.119143Mb	9.122852Mb	TraesCS1A02G017000	RNA binding protein
MQTL-1	chr1A	9.125683Mb	9.126132Mb	TraesCS1A02G017100	Disease resistance protein RPM1
MQTL-1	chr1A	9.126999Mb	9.129494Mb	TraesCS1A02G017200	Serine/threonine-protein kinase
MQTL-1	chr1A	9.132322Mb	9.132984Mb	TraesCS1A02G020800LC	Protein kinase family protein
MQTL-1	chr1A	9.156359Mb	9.157141Mb	TraesCS1A02G017300	Glutathione S-transferase
MQTL-1	chr1A	9.182486Mb	9.184666Mb	TraesCS1A02G020900LC	zinc finger MYM-type-like protein
MQTL-1	chr1A	9.184308Mb	9.184595Mb	TraesCS1A02G021000LC	Zinc finger MYM-type protein 1
MQTL-1	chr1A	9.19083Mb	9.191174Mb	TraesCS1A02G021100LC	TTF-type zinc finger protein with HAT dimerization domain
MQTL-1	chr1A	9.19449Mb	9.195272Mb	TraesCS1A02G017400	Glutathione S-transferase
MQTL-1	chr1A	9.203523Mb	9.205052Mb	TraesCS1A02G017500	transmembrane protein, putative (DUF247)
MQTL-1	chr1A	9.208221Mb	9.20861Mb	TraesCS1A02G021200LC	Forkhead box protein D5
MQTL-1	chr1A	9.214601Mb	9.217835Mb	TraesCS1A02G021300LC	Retrovirus-related Pol polyprotein from transposon TNT 1-94
MQTL-1	chr1A	9.220029Mb	9.221666Mb	TraesCS1A02G017600	transmembrane protein, putative (DUF247)
MQTL-1	chr1A	9.232851Mb	9.236545Mb	TraesCS1A02G017700	Receptor-like protein kinase
MQTL-1	chr1A	9.253584Mb	9.254909Mb	TraesCS1A02G021400LC	Cytochrome b5
MQTL-1	chr1A	9.254929Mb	9.255405Mb	TraesCS1A02G021500LC	Ribosomal RNA large subunit methyltransferase E
MQTL-1	chr1A	9.308224Mb	9.312176Mb	TraesCS1A02G021600LC	WRKY family transcription factor
MQTL-1	chr1A	9.308887Mb	9.309518Mb	TraesCS1A02G021700LC	Transposon protein, putative, Mutator sub-class
MQTL-1	chr1A	9.317221Mb	9.318441Mb	TraesCS1A02G021800LC	AT hook motif-containing protein, putative
MQTL-1	chr1A	9.319636Mb	9.32001Mb	TraesCS1A02G021900LC	AT hook motif-containing protein, putative, expressed
MQTL-1	chr1A	9.320692Mb	9.321786Mb	TraesCS1A02G022000LC	DNA helicase homolog, putative
MQTL-1	chr1A	9.321913Mb	9.323779Mb	TraesCS1A02G022100LC	Replication A 70 kDa DNA-binding subunit
MQTL-1	chr1A	9.340861Mb	9.343934Mb	TraesCS1A02G017800	Disease resistance protein (NBS-LRR class) family
MQTL-1	chr1A	9.355372Mb	9.357968Mb	TraesCS1A02G017900	Receptor-like kinase
MQTL-1	chr1A	9.359231Mb	9.363721Mb	TraesCS1A02G018000	Receptor-like kinase protein
MQTL-1	chr1A	9.369343Mb	9.369726Mb	TraesCS1A02G022200LC	cellulose synthase-like A10
MQTL-1	chr1A	9.370097Mb	9.375647Mb	TraesCS1A02G018100	Serine/threonine-protein kinase
MQTL-1	chr1A	9.37118Mb	9.371845Mb	TraesCS1A02G022300LC	HAT transposon superfamily, putative
MQTL-1	chr1A	9.372178Mb	9.372843Mb	TraesCS1A02G022400LC	HAT transposon superfamily
MQTL-1	chr1A	9.468873Mb	9.469777Mb	TraesCS1A02G018200	Myosin-1
MQTL-1	chr1A	9.476177Mb	9.476737Mb	TraesCS1A02G018300	Dirigent protein
MQTL-1	chr1A	9.531934Mb	9.533061Mb	TraesCS1A02G022500LC	transmembrane protein, putative (DUF594)
MQTL-1	chr1A	9.543511Mb	9.54634Mb	TraesCS1A02G018400	NBS-LRR-like resistance protein
MQTL-1	chr1A	9.549121Mb	9.551796Mb	TraesCS1A02G018500	Receptor-like kinase
MQTL-1	chr1A	9.553243Mb	9.553563Mb	TraesCS1A02G022600LC	Spc97 / Spc98 family of spindle pole body (SBP) component
MQTL-1	chr1A	9.553967Mb	9.556916Mb	TraesCS1A02G018600	Receptor-like kinase
MQTL-1	chr1A	9.561717Mb	9.563152Mb	TraesCS1A02G018700	Protein trichome birefringence
MQTL-1	chr1A	9.567496Mb	9.567915Mb	TraesCS1A02G022700LC	RNA-directed DNA polymerase (reverse transcriptase)-related family protein
MQTL-1	chr1A	9.572649Mb	9.575181Mb	TraesCS1A02G018800	transmembrane protein, putative (DUF594)
MQTL-1	chr1A	9.579796Mb	9.583478Mb	TraesCS1A02G018900	Zinc finger family protein			https://www.sciencedirect.com/science/article/pii/S1674205216000666
MQTL-1	chr1A	9.587067Mb	9.589291Mb	TraesCS1A02G019000	V-type proton ATPase proteolipid subunit
MQTL-1	chr1A	9.591786Mb	9.592056Mb	TraesCS1A02G022800LC	Phospho-2-dehydro-3-deoxyheptonate aldolase
MQTL-1	chr1A	9.597803Mb	9.600713Mb	TraesCS1A02G019100	F-box family protein
MQTL-1	chr1A	9.635675Mb	9.635983Mb	TraesCS1A02G022900LC	Tetratricopeptide repeat (TPR)-like superfamily protein
MQTL-1	chr1A	9.642416Mb	9.644Mb	TraesCS1A02G019200	Nuclear inhibitor of protein phosphatase 1
MQTL-1	chr1A	9.657815Mb	9.659038Mb	TraesCS1A02G023000LC	Protein FAR1-RELATED SEQUENCE 5
MQTL-1	chr1A	9.663418Mb	9.664672Mb	TraesCS1A02G019300	Werner Syndrome-like exonuclease
MQTL-1	chr1A	9.667063Mb	9.667668Mb	TraesCS1A02G023100LC	F-box-like/WD repeat-containing protein TBL1XR1
MQTL-1	chr1A	9.670511Mb	9.674307Mb	TraesCS1A02G023200LC	Serine/threonine-protein phosphatase 7 long form like
MQTL-1	chr1A	9.719504Mb	9.719743Mb	TraesCS1A02G023300LC	Endonuclease/exonuclease/phosphatase family protein
MQTL-1	chr1A	9.745423Mb	9.755666Mb	TraesCS1A02G023400LC	30S ribosomal protein S10
MQTL-1	chr1A	9.74898Mb	9.752389Mb	TraesCS1A02G023500LC	Connector enhancer of kinase suppressor of ras 2
MQTL-1	chr1A	9.762052Mb	9.764101Mb	TraesCS1A02G019400	F-box family protein
MQTL-1	chr1A	9.768935Mb	9.770436Mb	TraesCS1A02G023600LC	Alcohol dehydrogenase 3
MQTL-1	chr1A	9.772102Mb	9.773591Mb	TraesCS1A02G019500	UDP-glycosyltransferase
MQTL-1	chr1A	9.78709Mb	9.788709Mb	TraesCS1A02G019600	UDP-glycosyltransferase
MQTL-1	chr1A	9.794605Mb	9.794853Mb	TraesCS1A02G023700LC	2-oxoglutarate (2OG) and Fe(II)-dependent oxygenase superfamily protein
MQTL-1	chr1A	9.855921Mb	9.858405Mb	TraesCS1A02G019700	WAT1-related protein
MQTL-1	chr1A	9.928549Mb	9.931582Mb	TraesCS1A02G023800LC	Transposon protein, putative, CACTA, En/Spm sub-class, expressed
MQTL-1	chr1A	9.939053Mb	9.94126Mb	TraesCS1A02G019800	WAT1-related protein
MQTL-1	chr1A	9.968704Mb	9.972586Mb	TraesCS1A02G019900	Cytochrome P450 family protein
MQTL-1	chr1A	9.979714Mb	9.980736Mb	TraesCS1A02G020000	Thionin
MQTL-1	chr1A	9.984142Mb	9.985289Mb	TraesCS1A02G020100	Thionin
MQTL-1	chr1A	10.005016Mb	10.007663Mb	TraesCS1A02G020200	WAT1-related protein
MQTL-1	chr1A	10.046412Mb	10.050382Mb	TraesCS1A02G020300	Regulator of chromosome condensation (RCC1) family with FYVE zinc finger domain-containing protein
MQTL-1	chr1A	10.0522Mb	10.055927Mb	TraesCS1A02G020400	Regulator of chromosome condensation (RCC1) family with FYVE zinc finger domain
MQTL-1	chr1A	10.067063Mb	10.069144Mb	TraesCS1A02G020500	Actin
MQTL-1	chr1A	10.067252Mb	10.067551Mb	TraesCS1A02G023900LC	Transketolase
MQTL-1	chr1A	10.069852Mb	10.072312Mb	TraesCS1A02G020600	Chaperone protein DnaJ
MQTL-1	chr1A	10.075209Mb	10.084883Mb	TraesCS1A02G020700	Phosphoinositide phosphatase family protein
MQTL-1	chr1A	10.090356Mb	10.090739Mb	TraesCS1A02G024000LC	Retrotransposon protein, putative, Ty1-copia subclass
MQTL-1	chr1A	10.090824Mb	10.091737Mb	TraesCS1A02G024100LC	Retrovirus-related Pol polyprotein from transposon TNT 1-94
MQTL-1	chr1A	10.126505Mb	10.128214Mb	TraesCS1A02G020800	Cytochrome P450 family protein, expressed
MQTL-1	chr1A	10.131663Mb	10.131968Mb	TraesCS1A02G024200LC	Mucosal addressin cell adhesion molecule 1
MQTL-1	chr1A	10.132632Mb	10.133075Mb	TraesCS1A02G020900	Bowman-Birk type trypsin inhibitor
MQTL-1	chr1A	10.135659Mb	10.136038Mb	TraesCS1A02G021000	Trypsin inhibitor
MQTL-1	chr1A	10.150917Mb	10.152296Mb	TraesCS1A02G021100	Anthocyanin 5-aromatic acyltransferase
MQTL-1	chr1A	10.155567Mb	10.160405Mb	TraesCS1A02G021200	Mechanosensitive ion channel family protein
MQTL-1	chr1A	10.165782Mb	10.166471Mb	TraesCS1A02G024300LC	Mechanosensitive ion channel protein 6
MQTL-1	chr1A	10.172749Mb	10.17308Mb	TraesCS1A02G021300	P-loop containing nucleoside triphosphate hydrolases superfamily protein
MQTL-1	chr1A	10.176825Mb	10.177475Mb	TraesCS1A02G024400LC	RNA-directed DNA polymerase (reverse transcriptase)-related family protein
MQTL-1	chr1A	10.210714Mb	10.211293Mb	TraesCS1A02G021400	Trypsin inhibitor
MQTL-1	chr1A	10.214319Mb	10.216296Mb	TraesCS1A02G024500LC	Bowman-Birk type trypsin inhibitor
MQTL-1	chr1A	10.2234Mb	10.223771Mb	TraesCS1A02G024600LC	LINE-1 reverse transcriptase like
MQTL-1	chr1A	10.227258Mb	10.241556Mb	TraesCS1A02G021500	MYB transcription factor
MQTL-1	chr1A	10.235664Mb	10.236485Mb	TraesCS1A02G024700LC	Polynucleotidyl transferase, ribonuclease H-like superfamily protein
MQTL-1	chr1A	10.237061Mb	10.23754Mb	TraesCS1A02G024800LC	Retrotransposon protein, putative, unclassified
MQTL-1	chr1A	10.238069Mb	10.238662Mb	TraesCS1A02G024900LC	Transposon TX1 uncharacterized
MQTL-1	chr1A	10.238792Mb	10.239313Mb	TraesCS1A02G025000LC	Retrotransposon protein, putative, unclassified
MQTL-1	chr1A	10.248095Mb	10.249481Mb	TraesCS1A02G025100LC	Cytochrome P450, putative
MQTL-1	chr1A	10.360108Mb	10.360389Mb	TraesCS1A02G025200LC	60S ribosomal protein L13
MQTL-1	chr1A	10.423319Mb	10.424959Mb	TraesCS1A02G021600	Cytochrome P450
MQTL-1	chr1A	10.469232Mb	10.47431Mb	TraesCS1A02G021700	Disease resistance protein RPM1
MQTL-1	chr1A	10.483013Mb	10.490956Mb	TraesCS1A02G021800	Disease resistance protein RPM1
MQTL-1	chr1A	10.495329Mb	10.500017Mb	TraesCS1A02G021900	Aldo-keto reductase
MQTL-1	chr1A	10.585456Mb	10.585614Mb	TraesCS1A02G025300LC	Transducin/WD40 repeat-like superfamily protein
MQTL-1	chr1A	10.602386Mb	10.60744Mb	TraesCS1A02G022000	Bowman-Birk trypsin inhibitor-like protein
MQTL-1	chr1A	10.683134Mb	10.683622Mb	TraesCS1A02G025400LC	Protein FAR1-RELATED SEQUENCE 5
MQTL-1	chr1A	10.684367Mb	10.685023Mb	TraesCS1A02G025500LC	Protein FAR1-RELATED SEQUENCE 5
MQTL-1	chr1A	10.68552Mb	10.68651Mb	TraesCS1A02G025600LC	Protein FAR1-RELATED SEQUENCE 5
MQTL-1	chr1A	10.687447Mb	10.691005Mb	TraesCS1A02G025700LC	Ulp1 protease family, C-terminal catalytic domain containing protein
MQTL-1	chr1A	10.69225Mb	10.692867Mb	TraesCS1A02G025800LC	2-isopropylmalate synthase
MQTL-1	chr1A	10.696702Mb	10.696917Mb	TraesCS1A02G022100	Inhibitor protein
MQTL-1	chr1A	10.709502Mb	10.709744Mb	TraesCS1A02G022200	Inhibitor protein
MQTL-1	chr1A	10.715648Mb	10.716028Mb	TraesCS1A02G022300	Chymotrypsin inhibitor
MQTL-1	chr1A	10.748846Mb	10.751344Mb	TraesCS1A02G022400	Core-2/I-branching beta-1,6-N-acetylglucosaminyltransferase family protein
MQTL-1	chr1A	10.835826Mb	10.836035Mb	TraesCS1A02G025900LC	Aminotransferase-like isoform 1
MQTL-1	chr1A	10.840678Mb	10.841532Mb	TraesCS1A02G026000LC	Protein FAR1-RELATED SEQUENCE 5
MQTL-1	chr1A	10.844607Mb	10.845011Mb	TraesCS1A02G026100LC	Resistance protein LR10
MQTL-1	chr1A	10.895462Mb	10.895836Mb	TraesCS1A02G026200LC	Protein FAR1-RELATED SEQUENCE 5
MQTL-1	chr1A	10.899562Mb	10.899966Mb	TraesCS1A02G026300LC	Resistance protein LR10
MQTL-1	chr1A	10.96986Mb	10.972867Mb	TraesCS1A02G022500	auxin response factor 21
MQTL-1	chr1A	10.977863Mb	10.979994Mb	TraesCS1A02G026400LC	NAD(P)-binding Rossmann-fold superfamily protein
MQTL-1	chr1A	10.991637Mb	10.992206Mb	TraesCS1A02G026500LC	Transposon protein, putative, CACTA, En/Spm sub-class
MQTL-1	chr1A	11.025585Mb	11.025879Mb	TraesCS1A02G022600	Protein transport protein Sec61 subunit gamma
MQTL-1	chr1A	11.060389Mb	11.064217Mb	TraesCS1A02G026600LC	Ubiquitin-like domain CTD phosphatase
MQTL-1	chr1A	11.071693Mb	11.071932Mb	TraesCS1A02G026700LC	Endonuclease/exonuclease/phosphatase family protein
MQTL-1	chr1A	11.157283Mb	11.157624Mb	TraesCS1A02G026800LC	RING/U-box superfamily protein
MQTL-1	chr1A	11.178921Mb	11.199789Mb	TraesCS1A02G026900LC	S-adenosylmethionine decarboxylase proenzyme
MQTL-1	chr1A	11.205495Mb	11.206023Mb	TraesCS1A02G027000LC	Arginine biosynthesis bifunctional protein ArgJ, mitochondrial
MQTL-1	chr1A	11.207263Mb	11.207568Mb	TraesCS1A02G027100LC	Retrovirus-related Pol polyprotein from transposon TNT 1-94
MQTL-1	chr1A	11.221379Mb	11.222128Mb	TraesCS1A02G027200LC	Retrovirus-related Pol polyprotein from transposon TNT 1-94
MQTL-1	chr1A	11.229232Mb	11.23157Mb	TraesCS1A02G022700	Cytoplasmic dynein 2 heavy chain 1
MQTL-1	chr1A	11.240745Mb	11.242067Mb	TraesCS1A02G022800	G protein-activated inward rectifier potassium channel 1
MQTL-1	chr1A	11.262089Mb	11.262583Mb	TraesCS1A02G027300LC	Pentatricopeptide repeat-containing protein
MQTL-1	chr1A	11.293548Mb	11.293673Mb	TraesCS1A02G027400LC	Low temperature and salt responsive protein
MQTL-1	chr1A	11.387686Mb	11.388528Mb	TraesCS1A02G027500LC	F-box family protein
MQTL-1	chr1A	11.388647Mb	11.390028Mb	TraesCS1A02G022900	Serotonin N-acetyltransferase 1, chloroplastic
MQTL-1	chr1A	11.411919Mb	11.418103Mb	TraesCS1A02G027600LC	Retrotransposon protein, putative, unclassified
MQTL-1	chr1A	11.419014Mb	11.423065Mb	TraesCS1A02G023000	cysteine-rich RLK (RECEPTOR-like protein kinase) 19
MQTL-1	chr1A	11.424279Mb	11.425433Mb	TraesCS1A02G023100	Low affinity cation transporter
MQTL-1	chr1A	11.440887Mb	11.441885Mb	TraesCS1A02G027700LC	ABC transporter ATP-binding protein YtrE
MQTL-1	chr1A	11.484005Mb	11.484289Mb	TraesCS1A02G027800LC	zinc finger MYM-type-like protein
MQTL-1	chr1A	11.525226Mb	11.528167Mb	TraesCS1A02G027900LC	Pentatricopeptide repeat-containing protein
MQTL-1	chr1A	11.530243Mb	11.531259Mb	TraesCS1A02G023200	Sulfotransferase
MQTL-1	chr1A	11.534037Mb	11.536Mb	TraesCS1A02G028000LC	Jacalin-like lectin domain containing protein
MQTL-1	chr1A	11.554764Mb	11.555923Mb	TraesCS1A02G023300	Late embryogenesis abundant protein
MQTL-1	chr1A	11.564464Mb	11.571858Mb	TraesCS1A02G023400	Serine/arginine repetitive matrix protein 2 isoform 1
MQTL-1	chr1A	11.576443Mb	11.57679Mb	TraesCS1A02G028100LC	glutamate receptor 2
MQTL-1	chr1A	11.578714Mb	11.584546Mb	TraesCS1A02G023500	Disease resistance protein (TIR-NBS-LRR class) family
MQTL-1	chr1A	11.588081Mb	11.58838Mb	TraesCS1A02G028200LC	S-locus receptor kinase (Kinase domain)
MQTL-1	chr1A	11.618236Mb	11.63405Mb	TraesCS1A02G023600	Disease resistance protein (TIR-NBS-LRR class), putative
MQTL-1	chr1A	11.64364Mb	11.644752Mb	TraesCS1A02G023700	Phloem protein 2-like protein
MQTL-1	chr1A	11.653367Mb	11.65471Mb	TraesCS1A02G028300LC	Disease resistance protein RPM1
MQTL-1	chr1A	11.662758Mb	11.66498Mb	TraesCS1A02G023800	TBC1 domain family member
MQTL-1	chr1A	11.670703Mb	11.672324Mb	TraesCS1A02G023900	SKP1-like protein 4
MQTL-1	chr1A	11.673578Mb	11.673955Mb	TraesCS1A02G028400LC	Zinc finger protein ZPR1
MQTL-1	chr1A	11.719804Mb	11.721051Mb	TraesCS1A02G028500LC	Elongation factor
MQTL-1	chr1A	11.722723Mb	11.726953Mb	TraesCS1A02G028600LC	Retrovirus-related Pol polyprotein from transposon TNT 1-94
MQTL-1	chr1A	11.723167Mb	11.72349Mb	TraesCS1A02G028700LC	Copia protein
MQTL-1	chr1A	11.729785Mb	11.731355Mb	TraesCS1A02G024000	SKP1-like protein 4
MQTL-1	chr1A	11.811939Mb	11.815595Mb	TraesCS1A02G024100	Beta-galactosidase
MQTL-1	chr1A	11.819476Mb	11.825123Mb	TraesCS1A02G024200	cDNA clone:J013058P10, full insert sequence
MQTL-1	chr1A	11.894364Mb	11.895818Mb	TraesCS1A02G024300	cDNA clone:J013058P10, full insert sequence
MQTL-1	chr1A	11.898065Mb	11.910889Mb	TraesCS1A02G028800LC	Polyadenylate-binding protein 2
MQTL-1	chr1A	11.929558Mb	11.929848Mb	TraesCS1A02G028900LC	N-acetylglucosaminyl-phosphatidylinositol de-N-acetylase
MQTL-1	chr1A	11.934328Mb	11.944051Mb	TraesCS1A02G029000LC	ABC transporter ATP-binding protein
MQTL-1	chr1A	11.949813Mb	11.953079Mb	TraesCS1A02G029100LC	Retrotransposon protein, putative, unclassified
MQTL-1	chr1A	11.954366Mb	11.955424Mb	TraesCS1A02G029200LC	Snaclec jerdonibitin subunit beta
MQTL-1	chr1A	11.973652Mb	11.974287Mb	TraesCS1A02G029300LC	Retrotransposon protein, putative, unclassified
MQTL-1	chr1A	11.974361Mb	11.974918Mb	TraesCS1A02G029400LC	LINE-1 reverse transcriptase like
MQTL-1	chr1A	12.003362Mb	12.006653Mb	TraesCS1A02G024400	Receptor-kinase, putative
MQTL-1	chr1A	12.009138Mb	12.0112Mb	TraesCS1A02G029500LC	F-box/RNI-like superfamily protein
MQTL-1	chr1A	12.014141Mb	12.014482Mb	TraesCS1A02G029600LC	Retrotransposon protein, putative, unclassified
MQTL-1	chr1A	12.014935Mb	12.015459Mb	TraesCS1A02G029700LC	LINE-1 reverse transcriptase-like protein
MQTL-1	chr1A	12.01667Mb	12.016876Mb	TraesCS1A02G029800LC	Leukotoxin translocation ATP-binding protein LktB
MQTL-1	chr1A	12.025842Mb	12.026672Mb	TraesCS1A02G029900LC	Ta11-like non-LTR retrotransposon
MQTL-1	chr1A	12.089718Mb	12.093423Mb	TraesCS1A02G024500	Transcription initiation factor IIA subunit 2
MQTL-1	chr1A	12.096542Mb	12.098303Mb	TraesCS1A02G024600	Dehydration-induced 19-like protein
MQTL-1	chr1A	12.098953Mb	12.103802Mb	TraesCS1A02G024700	tRNA pseudouridine synthase B
MQTL-1	chr1A	12.109358Mb	12.109555Mb	TraesCS1A02G024800	Inhibitor protein
MQTL-1	chr1A	12.115499Mb	12.116218Mb	TraesCS1A02G030000LC	Ribonuclease H-like superfamily protein
MQTL-1	chr1A	12.126348Mb	12.126632Mb	TraesCS1A02G030100LC	E3 ubiquitin-protein ligase RING1-like
MQTL-1	chr1A	12.126806Mb	12.127354Mb	TraesCS1A02G030200LC	RNA-directed DNA polymerase (Reverse transcriptase); Polynucleotidyl transferase, Ribonuclease H fold
MQTL-1	chr1A	12.127586Mb	12.128047Mb	TraesCS1A02G030300LC	Retrotransposon protein, putative, unclassified, expressed
MQTL-1	chr1A	12.128274Mb	12.129281Mb	TraesCS1A02G030400LC	LINE-1 reverse transcriptase-like protein
MQTL-1	chr1A	12.129622Mb	12.129819Mb	TraesCS1A02G024900	Inhibitor protein
MQTL-1	chr1A	12.138837Mb	12.139034Mb	TraesCS1A02G025000	Inhibitor protein
MQTL-1	chr1A	12.142532Mb	12.144491Mb	TraesCS1A02G025100	50S ribosomal protein L22
MQTL-1	chr1A	12.157112Mb	12.161874Mb	TraesCS1A02G025200	lysine ketoglutarate reductase trans-splicing protein (DUF707)
MQTL-1	chr1A	12.170678Mb	12.170875Mb	TraesCS1A02G025300	Inhibitor protein
MQTL-1	chr1A	12.181863Mb	12.182819Mb	TraesCS1A02G030500LC	Rhomboid-like protein
MQTL-1	chr1A	12.184799Mb	12.185863Mb	TraesCS1A02G025400	ATP dependent RNA helicase
MQTL-1	chr1A	12.205983Mb	12.206621Mb	TraesCS1A02G030600LC	Retrotransposon protein, putative, Ty1-copia subclass
MQTL-1	chr1A	12.207845Mb	12.210664Mb	TraesCS1A02G025500	NBS-LRR disease resistance protein, putative, expressed
MQTL-1	chr1A	12.212075Mb	12.21268Mb	TraesCS1A02G030700LC	Transposon protein, putative, CACTA, En/Spm sub-class
MQTL-1	chr1A	12.220108Mb	12.220548Mb	TraesCS1A02G030800LC	Ankyrin repeat family protein, putative
MQTL-1	chr1A	12.224513Mb	12.225082Mb	TraesCS1A02G030900LC	Polynucleotidyl transferase, ribonuclease H-like superfamily protein
MQTL-1	chr1A	12.246221Mb	12.246763Mb	TraesCS1A02G031000LC	Retrovirus-related Pol polyprotein from transposon TNT 1-94
MQTL-1	chr1A	12.247044Mb	12.247331Mb	TraesCS1A02G031100LC	Retrovirus-related Pol polyprotein from transposon TNT 1-94
MQTL-1	chr1A	12.249766Mb	12.255344Mb	TraesCS1A02G031200LC	Ankyrin repeat protein family-like protein
MQTL-1	chr1A	12.256093Mb	12.268789Mb	TraesCS1A02G031300LC	Ankyrin repeat protein family-like protein
MQTL-1	chr1A	12.269802Mb	12.271148Mb	TraesCS1A02G031400LC	Protein FAR1-RELATED SEQUENCE 5
MQTL-1	chr1A	12.271227Mb	12.271811Mb	TraesCS1A02G031500LC	Protein FAR1-RELATED SEQUENCE 5
MQTL-1	chr1A	12.276166Mb	12.277183Mb	TraesCS1A02G031600LC	Werner Syndrome-like exonuclease
MQTL-1	chr1A	12.283714Mb	12.284535Mb	TraesCS1A02G031700LC	MEI2-like protein 1
MQTL-1	chr1A	12.284611Mb	12.285591Mb	TraesCS1A02G031800LC	Sentrin-specific protease
MQTL-1	chr1A	12.30367Mb	12.306423Mb	TraesCS1A02G025600	NBS-LRR disease resistance protein, putative, expressed
MQTL-1	chr1A	12.31341Mb	12.318074Mb	TraesCS1A02G025700	RING/U-box protein
MQTL-1	chr1A	12.355199Mb	12.356463Mb	TraesCS1A02G025800	2-oxoglutarate (2OG) and Fe(II)-dependent oxygenase superfamily protein
MQTL-1	chr1A	12.363889Mb	12.369338Mb	TraesCS1A02G025900	Kinase family protein
MQTL-1	chr1A	12.369945Mb	12.370322Mb	TraesCS1A02G031900LC	Calcium-activated potassium channel subunit alpha-1
MQTL-1	chr1A	12.371419Mb	12.372333Mb	TraesCS1A02G026000	DUF868 family protein (DUF868)
MQTL-1	chr1A	12.388792Mb	12.400406Mb	TraesCS1A02G032000LC	Polynucleotidyl transferase, ribonuclease H-like superfamily protein
MQTL-1	chr1A	12.404449Mb	12.40532Mb	TraesCS1A02G026100	Early-responsive to dehydration stress protein (ERD4)
MQTL-1	chr1A	12.409924Mb	12.416742Mb	TraesCS1A02G032100LC	ARM repeat superfamily protein
MQTL-1	chr1A	12.427885Mb	12.428268Mb	TraesCS1A02G032200LC	male gametophyte defective 3
MQTL-1	chr1A	12.497103Mb	12.498813Mb	TraesCS1A02G032300LC	Tonoplast dicarboxylate transporter
MQTL-1	chr1A	12.499124Mb	12.499449Mb	TraesCS1A02G032400LC	Protein FAR1-RELATED SEQUENCE 5
MQTL-1	chr1A	12.503897Mb	12.505126Mb	TraesCS1A02G026200	NBS-LRR disease resistance protein-like protein
MQTL-1	chr1A	12.509077Mb	12.509391Mb	TraesCS1A02G032500LC	3'-5'-exoribonuclease family protein
MQTL-1	chr1A	12.566928Mb	12.567848Mb	TraesCS1A02G032600LC	Retrotransposon protein, putative, Ty1-copia subclass
MQTL-1	chr1A	12.569198Mb	12.57242Mb	TraesCS1A02G026300	Disease resistance protein (NBS-LRR class) family
MQTL-1	chr1A	12.57783Mb	12.578066Mb	TraesCS1A02G032700LC	Retrovirus-related Pol polyprotein from transposon 297 family
MQTL-1	chr1A	12.586749Mb	12.590845Mb	TraesCS1A02G026400	Disease resistance protein (NBS-LRR class) family
MQTL-1	chr1A	12.639162Mb	12.640199Mb	TraesCS1A02G026500	Strictosidine synthase
MQTL-1	chr1A	12.669534Mb	12.6698Mb	TraesCS1A02G026600	AC4 protein
MQTL-1	chr1A	12.684835Mb	12.68505Mb	TraesCS1A02G026700	Chymotrypsin inhibitor
MQTL-1	chr1A	12.698221Mb	12.698445Mb	TraesCS1A02G026800	Chymotrypsin inhibitor
MQTL-1	chr1A	12.734259Mb	12.734898Mb	TraesCS1A02G026900	Ribosomal RNA apurinic site specific lyase-like
MQTL-1	chr1A	12.735029Mb	12.735538Mb	TraesCS1A02G032800LC	F-box/RNI-like/FBD-like domains-containing protein
MQTL-1	chr1A	12.747648Mb	12.757167Mb	TraesCS1A02G032900LC	Transposon protein, putative, CACTA, En/Spm sub-class
MQTL-1	chr1A	12.757657Mb	12.758895Mb	TraesCS1A02G033000LC	Transposon protein, putative, CACTA, En/Spm sub-class
MQTL-1	chr1A	12.769457Mb	12.795636Mb	TraesCS1A02G027000	ARM repeat superfamily protein
MQTL-1	chr1A	12.818245Mb	12.819158Mb	TraesCS1A02G033100LC	DNA-directed RNA polymerase subunit beta
MQTL-1	chr1A	12.836003Mb	12.8365Mb	TraesCS1A02G033200LC	Transposon Ty3-G Gag-Pol polyprotein
MQTL-1	chr1A	12.855713Mb	12.85884Mb	TraesCS1A02G033300LC	ARM repeat superfamily protein
MQTL-1	chr1A	12.859911Mb	12.863704Mb	TraesCS1A02G027100	Laccase
MQTL-1	chr1A	12.862598Mb	12.863044Mb	TraesCS1A02G033400LC	2-C-methyl-D-erythritol 4-phosphate cytidylyltransferase
MQTL-1	chr1A	12.915066Mb	12.916989Mb	TraesCS1A02G027200	General transcription factor IIH subunit 5
MQTL-1	chr1A	12.918542Mb	12.920058Mb	TraesCS1A02G027300	Cysteine proteinase
MQTL-1	chr1A	12.996473Mb	12.997576Mb	TraesCS1A02G033500LC	Protein ROOT HAIR DEFECTIVE 3 homolog
MQTL-1	chr1A	13.000419Mb	13.000742Mb	TraesCS1A02G033600LC	RNA-directed DNA polymerase (reverse transcriptase)-related family protein
MQTL-1	chr1A	13.001213Mb	13.001578Mb	TraesCS1A02G033700LC	LINE-1 reverse transcriptase
MQTL-1	chr1A	13.001623Mb	13.002066Mb	TraesCS1A02G033800LC	ROP interactive partner 3
MQTL-1	chr1A	13.003151Mb	13.006393Mb	TraesCS1A02G027400	Guanine nucleotide-binding protein G(k) subunit alpha
MQTL-1	chr1A	13.008005Mb	13.00985Mb	TraesCS1A02G027500	Guanine nucleotide-binding protein G(k) subunit alpha
MQTL-1	chr1A	13.082162Mb	13.085442Mb	TraesCS1A02G027600	Elongation factor
MQTL-1	chr1A	13.094633Mb	13.104124Mb	TraesCS1A02G033900LC	Bifunctional polymyxin resistance protein ArnA
MQTL-1	chr1A	13.15467Mb	13.155079Mb	TraesCS1A02G034000LC	Dof-type zinc finger DNA-binding family protein
MQTL-1	chr1A	13.166393Mb	13.16671Mb	TraesCS1A02G034100LC	NAM-like protein
MQTL-1	chr1A	13.173542Mb	13.174Mb	TraesCS1A02G034200LC	Polynucleotidyl transferase, ribonuclease H-like superfamily protein
MQTL-1	chr1A	13.212431Mb	13.21429Mb	TraesCS1A02G027700	Guanine nucleotide-binding protein G(k) subunit alpha
MQTL-1	chr1A	13.229021Mb	13.230902Mb	TraesCS1A02G027800	SKP1-like protein 4
MQTL-1	chr1A	13.251932Mb	13.252563Mb	TraesCS1A02G034300LC	Transposon protein, putative, Mutator sub-class
MQTL-1	chr1A	13.256106Mb	13.257337Mb	TraesCS1A02G027900	Cysteine desulfurase IscS
MQTL-1	chr1A	13.266596Mb	13.267175Mb	TraesCS1A02G034400LC	Dihydroxy-acid dehydratase
MQTL-1	chr1A	13.272099Mb	13.273683Mb	TraesCS1A02G028000	Leucine--tRNA ligase
MQTL-1	chr1A	13.278118Mb	13.278353Mb	TraesCS1A02G028100	Chymotrypsin inhibitor
MQTL-1	chr1A	13.28144Mb	13.281658Mb	TraesCS1A02G028200	Chymotrypsin inhibitor
MQTL-1	chr1A	13.284004Mb	13.293362Mb	TraesCS1A02G028300	Chymotrypsin inhibitor
MQTL-1	chr1A	13.312907Mb	13.320055Mb	TraesCS1A02G028400	NBS-LRR-like resistance protein
MQTL-1	chr1A	13.328746Mb	13.329285Mb	TraesCS1A02G034500LC	Epstein-Barr virus EBNA-1-like protein
MQTL-1	chr1A	13.344537Mb	13.345426Mb	TraesCS1A02G034600LC	30S ribosomal protein S17
MQTL-1	chr1A	13.34739Mb	13.351307Mb	TraesCS1A02G028500	NBS-LRR-like resistance protein
MQTL-1	chr1A	13.352274Mb	13.354399Mb	TraesCS1A02G034700LC	Unknown protein
MQTL-1	chr1A	13.353252Mb	13.353557Mb	TraesCS1A02G034800LC	Ephrin type-B receptor 6
MQTL-1	chr1A	13.414049Mb	13.417965Mb	TraesCS1A02G028600	Disease resistance protein (NBS-LRR class) family
MQTL-1	chr1A	13.45328Mb	13.455266Mb	TraesCS1A02G028700	Disease resistance protein (TIR-NBS-LRR class) family
MQTL-1	chr1A	13.45528Mb	13.457005Mb	TraesCS1A02G028800	Leucine-rich repeat (LRR) family protein
MQTL-1	chr1A	13.489452Mb	13.490109Mb	TraesCS1A02G034900LC	Protein kinase family protein
MQTL-1	chr1A	13.567301Mb	13.58847Mb	TraesCS1A02G035000LC	Protein Smg homolog
MQTL-1	chr1A	13.569534Mb	13.573531Mb	TraesCS1A02G028900	NBS-LRR-like resistance protein
MQTL-1	chr1A	13.581071Mb	13.581475Mb	TraesCS1A02G029000	Insulin receptor
MQTL-1	chr1A	13.660624Mb	13.662439Mb	TraesCS1A02G035100LC	Disease resistance protein RPP13
MQTL-1	chr1A	13.6633Mb	13.6678Mb	TraesCS1A02G029100	Disease resistance protein (TIR-NBS-LRR class) family
MQTL-1	chr1A	13.670459Mb	13.676212Mb	TraesCS1A02G029200	Pumilio-like protein
MQTL-1	chr1A	13.723068Mb	13.739502Mb	TraesCS1A02G035200LC	Transposon protein, putative, Mutator sub-class
MQTL-1	chr1A	13.752116Mb	13.753006Mb	TraesCS1A02G035300LC	low-molecular-weight cysteine-rich 41
MQTL-1	chr1A	13.76285Mb	13.768161Mb	TraesCS1A02G029300	ERD (Early-responsive to dehydration stress) family protein
MQTL-1	chr1A	13.772559Mb	13.775553Mb	TraesCS1A02G029400	Coiled-coil domain-containing protein 186
MQTL-1	chr1A	13.78159Mb	13.781977Mb	TraesCS1A02G035400LC	low-molecular-weight cysteine-rich 29
MQTL-1	chr1A	13.801877Mb	13.802161Mb	TraesCS1A02G035500LC	P-loop containing nucleoside triphosphate hydrolases superfamily protein
MQTL-1	chr1A	13.802206Mb	13.802552Mb	TraesCS1A02G035600LC	UDP-2,3-diacylglucosamine hydrolase
MQTL-1	chr1A	13.805327Mb	13.806745Mb	TraesCS1A02G029500	HXXXD-type acyl-transferase family protein
MQTL-1	chr1A	13.828565Mb	13.830209Mb	TraesCS1A02G035700LC	Receptor kinase
MQTL-1	chr1A	13.830461Mb	13.831574Mb	TraesCS1A02G029600	Eukaryotic translation initiation factor 4H
MQTL-1	chr1A	13.857798Mb	13.858172Mb	TraesCS1A02G029700	Disease resistance protein RPM1
MQTL-1	chr1A	13.861501Mb	13.8627Mb	TraesCS1A02G029800	RING/U-box superfamily protein
MQTL-1	chr1A	13.877006Mb	13.882469Mb	TraesCS1A02G035800LC	3-ketoacyl-CoA synthase
MQTL-1	chr1A	13.91351Mb	13.914925Mb	TraesCS1A02G035900LC	Double-stranded RNA-binding protein 3
MQTL-1	chr1A	13.920028Mb	13.939684Mb	TraesCS1A02G036000LC	Branched-chain amino acid aminotransferase, putative, expressed
MQTL-1	chr1A	13.966222Mb	13.967374Mb	TraesCS1A02G036100LC	Ammonium transporter Rh type B
MQTL-1	chr1A	13.971894Mb	13.975289Mb	TraesCS1A02G029900	Protein DETOXIFICATION
MQTL-1	chr1A	13.979373Mb	13.979866Mb	TraesCS1A02G030000	Chaperone DnaJ
MQTL-1	chr1A	14.045725Mb	14.047753Mb	TraesCS1A02G030100	NAD(P)-binding rossmann-fold protein
MQTL-1	chr1A	14.063144Mb	14.065309Mb	TraesCS1A02G030200	Scarecrow transcription factor family protein
MQTL-1	chr1A	14.065371Mb	14.065703Mb	TraesCS1A02G036200LC	Urease subunit alpha
MQTL-1	chr1A	14.075238Mb	14.077358Mb	TraesCS1A02G030300	Scarecrow transcription factor family protein
MQTL-1	chr1A	14.081827Mb	14.083125Mb	TraesCS1A02G036300LC	Scarecrow transcription factor family protein
MQTL-1	chr1A	14.081838Mb	14.085243Mb	TraesCS1A02G036400LC	Eukaryotic initiation factor 4A-II
MQTL-1	chr1A	14.108216Mb	14.110372Mb	TraesCS1A02G030400	Jasmonate O-methyltransferase
MQTL-1	chr1A	14.13042Mb	14.131193Mb	TraesCS1A02G036500LC	Scarecrow transcription factor family protein
MQTL-1	chr1A	14.139742Mb	14.143313Mb	TraesCS1A02G030500	ATP-dependent RNA helicase
MQTL-1	chr1A	14.143858Mb	14.145849Mb	TraesCS1A02G030600	Rab5-interacting family protein
MQTL-1	chr1A	14.145091Mb	14.145504Mb	TraesCS1A02G036600LC	PHD finger family protein / SWIB complex BAF60b domain-containing protein / GYF domain-containing protein
MQTL-1	chr1A	14.160615Mb	14.162941Mb	TraesCS1A02G030700	PGR5-like protein 1A, chloroplastic
MQTL-1	chr1A	14.184542Mb	14.185844Mb	TraesCS1A02G036700LC	NAD(P)-binding Rossmann-fold superfamily protein
MQTL-1	chr1A	14.186633Mb	14.18819Mb	TraesCS1A02G036800LC	Disease resistance protein (TIR-NBS class)
MQTL-1	chr1A	14.18835Mb	14.188724Mb	TraesCS1A02G036900LC	T-complex protein 1 subunit gamma
MQTL-1	chr1A	14.189873Mb	14.192843Mb	TraesCS1A02G037000LC	Ubiquitin-like-specific protease 1
MQTL-1	chr1A	14.193175Mb	14.193918Mb	TraesCS1A02G037100LC	cyclic nucleotide-gated channel 6
MQTL-1	chr1A	14.194715Mb	14.195153Mb	TraesCS1A02G037200LC	cellulose synthase A4
MQTL-1	chr1A	14.195891Mb	14.197862Mb	TraesCS1A02G030800	Protein FAR1-RELATED SEQUENCE 5
MQTL-1	chr1A	14.197952Mb	14.19934Mb	TraesCS1A02G037300LC	Protein FAR1-RELATED SEQUENCE 5
MQTL-1	chr1A	14.235027Mb	14.235452Mb	TraesCS1A02G037400LC	transmembrane protein, putative (DUF594)
MQTL-1	chr1A	14.253496Mb	14.256373Mb	TraesCS1A02G030900	receptor kinase 1
MQTL-1	chr1A	14.430547Mb	14.431904Mb	TraesCS1A02G031000	Glycosyltransferase
MQTL-1	chr1A	14.467963Mb	14.46926Mb	TraesCS1A02G031100	Cysteine protease
MQTL-1	chr1A	14.48129Mb	14.481631Mb	TraesCS1A02G037500LC	heat shock protein 60-2
MQTL-1	chr1A	14.497878Mb	14.498528Mb	TraesCS1A02G037600LC	suppressor of npr1-1 constitutive 4
MQTL-1	chr1A	14.504728Mb	14.507496Mb	TraesCS1A02G031200	Protein kinase
MQTL-1	chr1A	14.519866Mb	14.521712Mb	TraesCS1A02G031300	Nitrate transporter 1.1
MQTL-1	chr1A	14.523929Mb	14.524804Mb	TraesCS1A02G037700LC	Gibberellin receptor
MQTL-1	chr1A	14.525841Mb	14.52838Mb	TraesCS1A02G031400	acyl-CoA-binding domain 3
MQTL-1	chr1A	14.526469Mb	14.529747Mb	TraesCS1A02G037800LC	squamosa promoter binding protein-like 9
MQTL-1	chr1A	14.527007Mb	14.527225Mb	TraesCS1A02G037900LC	cell elongation protein / DWARF1 / DIMINUTO (DIM)
MQTL-1	chr1A	14.530253Mb	14.530709Mb	TraesCS1A02G038000LC	Protein kinase superfamily protein
MQTL-1	chr1A	14.549906Mb	14.55061Mb	TraesCS1A02G031500	Glycosyltransferase
MQTL-1	chr1A	14.555876Mb	14.556649Mb	TraesCS1A02G038100LC	Transposon Ty3-G Gag-Pol polyprotein
MQTL-1	chr1A	14.577948Mb	14.579936Mb	TraesCS1A02G031600	Pentatricopeptide repeat-containing protein
MQTL-1	chr1A	14.584912Mb	14.587137Mb	TraesCS1A02G031700	Pentatricopeptide repeat-containing protein
MQTL-1	chr1A	14.589565Mb	14.594115Mb	TraesCS1A02G031800	Protein kinase, putative
MQTL-1	chr1A	14.603494Mb	14.615692Mb	TraesCS1A02G031900	Protein kinase, putative
MQTL-1	chr1A	14.725946Mb	14.736508Mb	TraesCS1A02G038200LC	Transposon protein, putative, CACTA, En/Spm sub-class
MQTL-1	chr1A	14.744251Mb	14.748581Mb	TraesCS1A02G032000	O-methyltransferase
MQTL-1	chr1A	14.790721Mb	14.791908Mb	TraesCS1A02G032100	Chalcone synthase
MQTL-1	chr1A	14.799253Mb	14.800496Mb	TraesCS1A02G032200	O-methyltransferase
MQTL-1	chr1A	14.838308Mb	14.839886Mb	TraesCS1A02G032300	Chalcone synthase
MQTL-1	chr1A	14.856854Mb	14.858349Mb	TraesCS1A02G032400	O-methyltransferase
MQTL-1	chr1A	14.988541Mb	14.988944Mb	TraesCS1A02G032500	alpha/beta-Hydrolases superfamily protein
MQTL-1	chr1A	14.990832Mb	14.993021Mb	TraesCS1A02G038300LC	Retrotransposon protein, putative, unclassified
MQTL-1	chr1A	15.082615Mb	15.082923Mb	TraesCS1A02G038400LC	Retrotransposon protein, putative, unclassified
MQTL-1	chr1A	15.12677Mb	15.128137Mb	TraesCS1A02G038500LC	LINE-1 reverse transcriptase like
MQTL-1	chr1A	15.177031Mb	15.177339Mb	TraesCS1A02G038600LC	Replication protein A 70 kDa DNA-binding subunit A
MQTL-1	chr1A	15.186553Mb	15.188106Mb	TraesCS1A02G032600	Anthocyanidin synthase
MQTL-1	chr1A	15.190998Mb	15.195756Mb	TraesCS1A02G032700	Replication protein A 70 kDa DNA-binding subunit
MQTL-1	chr1A	15.324612Mb	15.326204Mb	TraesCS1A02G032800	Tyrosine decarboxylase
MQTL-1	chr1A	15.344008Mb	15.348422Mb	TraesCS1A02G032900	Protein DETOXIFICATION
MQTL-1	chr1A	15.37474Mb	15.375057Mb	TraesCS1A02G038700LC	Basic-leucine zipper (bZIP) transcription factor family protein
MQTL-1	chr1A	15.430793Mb	15.437134Mb	TraesCS1A02G033000	WD40 repeat-like protein
MQTL-1	chr1A	15.438542Mb	15.441281Mb	TraesCS1A02G033100	F-box protein-like
MQTL-1	chr1A	15.488778Mb	15.48944Mb	TraesCS1A02G038800LC	RNA-directed DNA polymerase (reverse transcriptase)-related family protein
MQTL-1	chr1A	15.516651Mb	15.518222Mb	TraesCS1A02G033200	Glycosyltransferase
MQTL-1	chr1A	15.526048Mb	15.526377Mb	TraesCS1A02G038900LC	RNA-directed DNA polymerase (Reverse transcriptase)
MQTL-1	chr1A	15.527188Mb	15.527637Mb	TraesCS1A02G039000LC	Transposon TX1 uncharacterized
MQTL-1	chr1A	15.529612Mb	15.529917Mb	TraesCS1A02G039100LC	Retrotransposon protein, putative, unclassified
MQTL-1	chr1A	15.529925Mb	15.531025Mb	TraesCS1A02G039200LC	Ta11-like non-LTR retrotransposon
MQTL-1	chr1A	15.900347Mb	15.901034Mb	TraesCS1A02G039300LC	Retrovirus-related Pol polyprotein from transposon TNT 1-94
MQTL-1	chr1A	15.952626Mb	15.961853Mb	TraesCS1A02G039400LC	Homeobox-leucine zipper protein
MQTL-1	chr1A	15.976589Mb	15.992102Mb	TraesCS1A02G039500LC	Homeobox-leucine zipper protein
MQTL-1	chr1A	16.029404Mb	16.037609Mb	TraesCS1A02G039600LC	Serine-rich protein-related, putative
MQTL-1	chr1A	16.038514Mb	16.038928Mb	TraesCS1A02G033300	Mitochondrial import inner membrane translocase subunit Tim9
MQTL-1	chr1A	16.081097Mb	16.081576Mb	TraesCS1A02G039700LC	Protein FAR1-RELATED SEQUENCE 5
MQTL-1	chr1A	16.093937Mb	16.094095Mb	TraesCS1A02G039800LC	Flowering-promoting factor 1-like protein 1
MQTL-1	chr1A	16.225729Mb	16.226364Mb	TraesCS1A02G033400	Divalent ion symporter
MQTL-1	chr1A	16.297511Mb	16.297816Mb	TraesCS1A02G039900LC	histone acetyltransferase of the CBP family 1
MQTL-1	chr1A	16.298255Mb	16.298602Mb	TraesCS1A02G040000LC	non-specific phospholipase C3
MQTL-1	chr1A	16.299485Mb	16.301563Mb	TraesCS1A02G040100LC	F-box domain containing protein
MQTL-1	chr1A	16.373919Mb	16.375156Mb	TraesCS1A02G040200LC	Omega secalin
MQTL-1	chr1A	16.383534Mb	16.383995Mb	TraesCS1A02G040300LC	Endonuclease/exonuclease/phosphatase family protein
MQTL-1	chr1A	16.384312Mb	16.385178Mb	TraesCS1A02G040400LC	Gag polyprotein
MQTL-1	chr1A	16.388521Mb	16.390897Mb	TraesCS1A02G033500	Mitochondrial import inner membrane translocase subunit Tim17/Tim22/Tim23 family protein
MQTL-1	chr1A	16.392109Mb	16.392609Mb	TraesCS1A02G040500LC	FORMS APLOID AND BINUCLEATE CELLS 1A
MQTL-1	chr1A	16.393441Mb	16.393527Mb	TraesCS1A02G040600LC	Unknown protein
MQTL-1	chr1A	16.393543Mb	16.393704Mb	TraesCS1A02G040700LC	Polyketide cyclase/dehydrase and lipid transport superfamily protein
MQTL-1	chr1A	16.407096Mb	16.409885Mb	TraesCS1A02G033600	Mitochondrial import inner membrane translocase subunit Tim17/Tim22/Tim23 family protein
MQTL-1	chr1A	16.410377Mb	16.410745Mb	TraesCS1A02G040800LC	TDP-N-acetylfucosamine:lipid II N-acetylfucosaminyltransferase
MQTL-1	chr1A	16.425341Mb	16.427864Mb	TraesCS1A02G033700	Protein phosphatase 2C family protein
MQTL-1	chr1A	16.432376Mb	16.436883Mb	TraesCS1A02G033800	Pectin acetylesterase
MQTL-1	chr1A	16.436921Mb	16.437238Mb	TraesCS1A02G040900LC	zein-binding protein (Protein of unknown function, DUF593)
MQTL-1	chr1A	16.439068Mb	16.43931Mb	TraesCS1A02G041000LC	Cyst nematode resistance protein-like
MQTL-1	chr1A	16.445769Mb	16.446476Mb	TraesCS1A02G033900	Bifunctional methyltransferase
MQTL-1	chr1A	16.46935Mb	16.469928Mb	TraesCS1A02G041100LC	Retrotransposon protein, putative, unclassified
MQTL-1	chr1A	16.47788Mb	16.478964Mb	TraesCS1A02G041200LC	auxin-responsive GH3 family protein
MQTL-1	chr1A	16.515481Mb	16.515854Mb	TraesCS1A02G041300LC	meiosis chromosome segregation family protein
MQTL-1	chr1A	16.547411Mb	16.551171Mb	TraesCS1A02G041400LC	tRNA dimethylallyltransferase
MQTL-1	chr1A	16.813992Mb	16.816499Mb	TraesCS1A02G041500LC	Lysylphosphatidylglycerol biosynthesis bifunctional protein LysX
MQTL-1	chr1A	16.8382Mb	16.838982Mb	TraesCS1A02G034000	L-ascorbate oxidase
MQTL-1	chr1A	16.860259Mb	16.861026Mb	TraesCS1A02G041600LC	L-ascorbate oxidase
MQTL-1	chr1A	16.894718Mb	16.895264Mb	TraesCS1A02G041700LC	DNA topoisomerase
MQTL-1	chr1A	16.897148Mb	16.897738Mb	TraesCS1A02G041800LC	myb domain protein 65
MQTL-1	chr1A	16.913918Mb	16.919042Mb	TraesCS1A02G034100	ERD (Early-responsive to dehydration stress) family protein
MQTL-1	chr1A	16.924974Mb	16.925261Mb	TraesCS1A02G034200	B3 domain-containing protein family
MQTL-1	chr1A	16.932156Mb	16.934328Mb	TraesCS1A02G034300	Ankyrin repeat family protein
MQTL-1	chr1A	17.0089Mb	17.011099Mb	TraesCS1A02G041900LC	Phospholipase D
MQTL-1	chr1A	17.140741Mb	17.142193Mb	TraesCS1A02G034400	Protease HtpX
MQTL-1	chr1A	17.15276Mb	17.153074Mb	TraesCS1A02G042000LC	ATP-dependent DNA helicase
MQTL-1	chr1A	17.153387Mb	17.15368Mb	TraesCS1A02G042100LC	PIF1-like helicase
MQTL-1	chr1A	17.153963Mb	17.154376Mb	TraesCS1A02G042200LC	ATP-dependent DNA helicase pif1
MQTL-1	chr1A	17.155713Mb	17.156126Mb	TraesCS1A02G042300LC	AT hook motif-containing protein, putative
MQTL-1	chr1A	17.156167Mb	17.157036Mb	TraesCS1A02G042400LC	LOW protein: F-box/FBD/LRR-like protein
MQTL-1	chr1A	17.212289Mb	17.212765Mb	TraesCS1A02G042500LC	SU(VAR)3-9 homolog 5
MQTL-1	chr1A	17.239142Mb	17.243182Mb	TraesCS1A02G034500	QWRF motif protein (DUF566)
MQTL-1	chr1A	17.246803Mb	17.248425Mb	TraesCS1A02G034600	Lecithin-cholesterol acyltransferase-like 1
MQTL-1	chr1A	17.25421Mb	17.254866Mb	TraesCS1A02G042600LC	Kinase, putative
MQTL-1	chr1A	17.254557Mb	17.254778Mb	TraesCS1A02G042700LC	S-locus F-box protein type-4
MQTL-1	chr1A	17.25706Mb	17.25744Mb	TraesCS1A02G042800LC	Lecithin-cholesterol acyltransferase-like 1
MQTL-1	chr1A	17.257516Mb	17.258211Mb	TraesCS1A02G034700	Lecithin-cholesterol acyltransferase-like 1
MQTL-1	chr1A	17.752515Mb	17.753324Mb	TraesCS1A02G042900LC	Retrovirus-related Pol polyprotein from transposon TNT 1-94
MQTL-1	chr1A	17.753683Mb	17.754291Mb	TraesCS1A02G043000LC	Retrovirus-related Pol polyprotein from transposon TNT 1-94
MQTL-1	chr1A	17.754328Mb	17.756424Mb	TraesCS1A02G043100LC	Retrovirus-related Pol polyprotein from transposon TNT 1-94
MQTL-1	chr1A	17.791841Mb	17.792853Mb	TraesCS1A02G043200LC	D-alanine-D-alanine ligase family
MQTL-1	chr1A	17.85242Mb	17.852758Mb	TraesCS1A02G043300LC	Gag-Pol polyprotein
MQTL-1	chr1A	17.867767Mb	17.868912Mb	TraesCS1A02G034800	Non-specific ribonucleoside hydrolase RihC
MQTL-1	chr1A	17.877655Mb	17.884395Mb	TraesCS1A02G043400LC	Kinase family protein
MQTL-1	chr1A	18.082422Mb	18.08294Mb	TraesCS1A02G043500LC	BTB/POZ domain containing protein, expressed
MQTL-1	chr1A	18.084403Mb	18.08601Mb	TraesCS1A02G034900	Cytochrome P450, putative
MQTL-1	chr1A	18.104219Mb	18.105209Mb	TraesCS1A02G043600LC	Transposon protein, putative, Pong sub-class
MQTL-1	chr1A	18.140841Mb	18.141687Mb	TraesCS1A02G043700LC	Cytochrome P450, putative
MQTL-1	chr1A	18.281296Mb	18.282009Mb	TraesCS1A02G043800LC	LINE-1 reverse transcriptase
MQTL-1	chr1A	18.290269Mb	18.293816Mb	TraesCS1A02G035000	Nuclear pore complex protein NUP43
MQTL-1	chr1A	18.299382Mb	18.300887Mb	TraesCS1A02G043900LC	BTB/POZ domain containing protein
MQTL-1	chr1A	18.310651Mb	18.312732Mb	TraesCS1A02G044000LC	Acyl-CoA N-acyltransferases (NAT) superfamily protein
MQTL-1	chr1A	18.310849Mb	18.312699Mb	TraesCS1A02G035100	Clathrin assembly protein, putative, expressed
MQTL-1	chr1A	18.320087Mb	18.321091Mb	TraesCS1A02G044100LC	BTB/POZ/MATH-domain protein
MQTL-1	chr1A	18.454498Mb	18.45492Mb	TraesCS1A02G044200LC	Gibberellin 2-beta-dioxygenase 8
MQTL-1	chr1A	18.460897Mb	18.462267Mb	TraesCS1A02G035200	Dof zinc finger protein
MQTL-1	chr1A	18.486496Mb	18.487023Mb	TraesCS1A02G035300	Embryo defective 2735
MQTL-1	chr1A	18.493615Mb	18.494853Mb	TraesCS1A02G035400	Myb/SANT-like DNA-binding domain protein
MQTL-1	chr1A	18.819884Mb	18.820601Mb	TraesCS1A02G044300LC	auxin canalization protein (DUF828)
MQTL-1	chr1A	18.990008Mb	18.991804Mb	TraesCS1A02G035500	Transducin beta-like protein 3
MQTL-1	chr1A	19.046533Mb	19.046913Mb	TraesCS1A02G044400LC	S-locus lectin protein kinase family protein
MQTL-1	chr1A	19.062244Mb	19.063368Mb	TraesCS1A02G035600	Cysteine-rich receptor-kinase-like protein
MQTL-1	chr1A	19.089623Mb	19.090054Mb	TraesCS1A02G044500LC	BEACH-DOMAIN HOMOLOG A1
MQTL-1	chr1A	19.092626Mb	19.092862Mb	TraesCS1A02G044600LC	P-loop containing nucleoside triphosphate hydrolases superfamily protein
MQTL-1	chr1A	19.182466Mb	19.264091Mb	TraesCS1A02G044700LC	Homeobox protein, putative
MQTL-1	chr1A	19.4562Mb	19.458239Mb	TraesCS1A02G044800LC	tRNA pseudouridine synthase B
MQTL-1	chr1A	19.492227Mb	19.494585Mb	TraesCS1A02G044900LC	zinc finger MYM-type-like protein
MQTL-1	chr1A	19.514336Mb	19.5164Mb	TraesCS1A02G045000LC	RNA binding
MQTL-1	chr1A	19.522495Mb	19.523611Mb	TraesCS1A02G045100LC	Protein FAR1-RELATED SEQUENCE 5
MQTL-1	chr1A	19.524002Mb	19.524325Mb	TraesCS1A02G045200LC	Protein FAR1-RELATED SEQUENCE 5
MQTL-11	chr2B	15.719091Mb	15.720079Mb	TraesCS2B02G031600LC	zinc/iron-chelating domain protein
MQTL-11	chr2B	15.725533Mb	15.726595Mb	TraesCS2B02G031700LC	Cytochrome P450
MQTL-11	chr2B	15.743946Mb	15.747008Mb	TraesCS2B02G032600	Cytochrome P450
MQTL-11	chr2B	15.75601Mb	15.75673Mb	TraesCS2B02G031800LC	Cytochrome P450
MQTL-11	chr2B	15.759982Mb	15.761772Mb	TraesCS2B02G032700	Cytochrome P450
MQTL-11	chr2B	15.761858Mb	15.762424Mb	TraesCS2B02G031900LC	Cytochrome P450 family protein, expressed
MQTL-11	chr2B	15.762756Mb	15.763037Mb	TraesCS2B02G032000LC	Protein kinase superfamily protein
MQTL-11	chr2B	15.78318Mb	15.784165Mb	TraesCS2B02G032100LC	zinc/iron-chelating domain protein
MQTL-11	chr2B	15.788467Mb	15.789601Mb	TraesCS2B02G032800	Cytochrome P450
MQTL-11	chr2B	15.789603Mb	15.790184Mb	TraesCS2B02G032200LC	Cytochrome P450
MQTL-11	chr2B	15.805716Mb	15.808778Mb	TraesCS2B02G032900	Cytochrome P450
MQTL-11	chr2B	15.816683Mb	15.818462Mb	TraesCS2B02G032300LC	Cytochrome P450
MQTL-11	chr2B	15.821166Mb	15.823614Mb	TraesCS2B02G032400LC	Cytochrome P450 family protein, expressed
MQTL-11	chr2B	15.855636Mb	15.85664Mb	TraesCS2B02G032500LC	zinc/iron-chelating domain protein
MQTL-11	chr2B	15.881174Mb	15.883053Mb	TraesCS2B02G033000	Cytochrome P450
MQTL-11	chr2B	15.904056Mb	15.907118Mb	TraesCS2B02G033100	Cytochrome P450
MQTL-11	chr2B	15.915654Mb	15.917433Mb	TraesCS2B02G032600LC	Cytochrome P450
MQTL-11	chr2B	15.960619Mb	15.961236Mb	TraesCS2B02G032700LC	Cytochrome P450
MQTL-11	chr2B	15.981246Mb	15.981632Mb	TraesCS2B02G033200	Cytochrome P450 family protein
MQTL-11	chr2B	16.018587Mb	16.0188Mb	TraesCS2B02G032800LC	Transposon protein, putative, Mutator sub-class, expressed
MQTL-11	chr2B	16.022041Mb	16.022238Mb	TraesCS2B02G032900LC	Protein phosphatase 2C family protein
MQTL-11	chr2B	16.031721Mb	16.032676Mb	TraesCS2B02G033000LC	Serpin-like protein
MQTL-11	chr2B	16.032876Mb	16.033214Mb	TraesCS2B02G033100LC	Serpin-like protein
MQTL-11	chr2B	16.038134Mb	16.040185Mb	TraesCS2B02G033300	Receptor-like kinase
MQTL-11	chr2B	16.049303Mb	16.049464Mb	TraesCS2B02G033200LC	Serpin family protein
MQTL-11	chr2B	16.049971Mb	16.050926Mb	TraesCS2B02G033300LC	Serpin-like protein
MQTL-11	chr2B	16.106623Mb	16.107531Mb	TraesCS2B02G033400LC	Omega-6 fatty acid desaturase, endoplasmic reticulum isozyme 2
MQTL-11	chr2B	16.124608Mb	16.129729Mb	TraesCS2B02G033400	NBS-LRR-like resistance protein
MQTL-11	chr2B	16.19101Mb	16.203318Mb	TraesCS2B02G033500	receptor kinase 1
MQTL-11	chr2B	16.229515Mb	16.233933Mb	TraesCS2B02G033500LC	Retrotransposon protein, putative, LINE subclass
MQTL-11	chr2B	16.234075Mb	16.237Mb	TraesCS2B02G033600LC	Ubiquitin-conjugating enzyme E2
MQTL-11	chr2B	16.237056Mb	16.260892Mb	TraesCS2B02G033600	Disease resistance protein (NBS-LRR class) family
MQTL-11	chr2B	16.26193Mb	16.268961Mb	TraesCS2B02G033700	NBS-LRR-like resistance protein
MQTL-11	chr2B	16.272603Mb	16.277504Mb	TraesCS2B02G033800	receptor kinase 1
MQTL-11	chr2B	16.294059Mb	16.295004Mb	TraesCS2B02G033700LC	Acyl-CoA N-acyltransferase with RING/FYVE/PHD-type zinc finger protein
MQTL-11	chr2B	16.303044Mb	16.303376Mb	TraesCS2B02G033800LC	(DL)-glycerol-3-phosphatase 2
MQTL-11	chr2B	16.327031Mb	16.327528Mb	TraesCS2B02G033900LC	Retrotransposon protein, putative, unclassified
MQTL-11	chr2B	16.327556Mb	16.330831Mb	TraesCS2B02G034000LC	Retrotransposon protein, putative, unclassified
MQTL-11	chr2B	16.332277Mb	16.333185Mb	TraesCS2B02G034100LC	Integrase-type DNA-binding superfamily protein
MQTL-11	chr2B	16.334252Mb	16.335234Mb	TraesCS2B02G033900	Jasmonate-induced protein
MQTL-11	chr2B	16.768877Mb	16.770805Mb	TraesCS2B02G034000	Receptor-like protein kinase
MQTL-11	chr2B	16.772255Mb	16.773262Mb	TraesCS2B02G034100	Glycosyltransferase
MQTL-11	chr2B	16.814595Mb	16.816232Mb	TraesCS2B02G034200	Receptor-like protein kinase
MQTL-11	chr2B	16.826352Mb	16.828277Mb	TraesCS2B02G034300	receptor kinase 1
MQTL-11	chr2B	16.828813Mb	16.829345Mb	TraesCS2B02G034400	Defensin
MQTL-11	chr2B	16.843155Mb	16.843562Mb	TraesCS2B02G034200LC	structural constituent of ribosome;protein binding protein (ChrM)
MQTL-11	chr2B	16.84768Mb	16.848057Mb	TraesCS2B02G034500	Defensin
MQTL-11	chr2B	16.855696Mb	16.85766Mb	TraesCS2B02G034600	receptor kinase 1
MQTL-11	chr2B	16.86929Mb	16.871449Mb	TraesCS2B02G034700	receptor kinase 1
MQTL-11	chr2B	16.882925Mb	16.883344Mb	TraesCS2B02G034300LC	Phospho-N-acetylmuramoyl-pentapeptide-transferase
MQTL-11	chr2B	16.891749Mb	16.893837Mb	TraesCS2B02G034800	GDSL esterase/lipase
MQTL-11	chr2B	16.895892Mb	16.898314Mb	TraesCS2B02G034900	Carboxyl methyltransferase
MQTL-11	chr2B	16.905748Mb	16.907712Mb	TraesCS2B02G035000	Protein kinase, putative
MQTL-11	chr2B	16.95906Mb	16.960707Mb	TraesCS2B02G035100	Disease resistance protein RPM1
MQTL-11	chr2B	16.969056Mb	16.970817Mb	TraesCS2B02G035200	Glutamyl-tRNA (Gln) amidotransferase subunit A
MQTL-11	chr2B	16.98919Mb	16.991584Mb	TraesCS2B02G035300	receptor kinase 1
MQTL-11	chr2B	17.023741Mb	17.026636Mb	TraesCS2B02G035400	receptor kinase 1
MQTL-11	chr2B	17.03981Mb	17.041867Mb	TraesCS2B02G035500	Protein UPSTREAM OF FLC
MQTL-11	chr2B	17.043393Mb	17.043644Mb	TraesCS2B02G034400LC	RNA-directed DNA polymerase (Reverse transcriptase)
MQTL-11	chr2B	17.044618Mb	17.044947Mb	TraesCS2B02G034500LC	tRNA uridine 5-carboxymethylaminomethyl modification enzyme MnmG
MQTL-11	chr2B	17.110603Mb	17.112087Mb	TraesCS2B02G035600	Cytochrome P450
MQTL-11	chr2B	17.144067Mb	17.150444Mb	TraesCS2B02G035700	Cytochrome P450
MQTL-11	chr2B	17.153184Mb	17.161588Mb	TraesCS2B02G035800	Glutamyl-tRNA (Gln) amidotransferase subunit A
MQTL-11	chr2B	17.162136Mb	17.164157Mb	TraesCS2B02G035900	Glutamyl-tRNA (Gln) amidotransferase subunit A
MQTL-11	chr2B	17.170437Mb	17.170763Mb	TraesCS2B02G034600LC	Glutamyl-tRNA (Gln) amidotransferase subunit A
MQTL-11	chr2B	17.170853Mb	17.172151Mb	TraesCS2B02G036000	Glutamyl-tRNA (Gln) amidotransferase subunit A
MQTL-11	chr2B	17.173268Mb	17.174457Mb	TraesCS2B02G034700LC	Oxysterol binding protein, putative
MQTL-11	chr2B	17.176226Mb	17.176761Mb	TraesCS2B02G034800LC	N-acetylneuraminate epimerase
MQTL-11	chr2B	17.184866Mb	17.185378Mb	TraesCS2B02G034900LC	RNA-directed DNA polymerase (reverse transcriptase)-related family protein
MQTL-11	chr2B	17.186693Mb	17.188575Mb	TraesCS2B02G035000LC	Protein kinase family protein
MQTL-11	chr2B	17.189124Mb	17.189701Mb	TraesCS2B02G035100LC	Retrotransposon protein, putative, unclassified
MQTL-11	chr2B	17.189909Mb	17.190214Mb	TraesCS2B02G035200LC	Retrotransposon protein, putative, unclassified
MQTL-11	chr2B	17.202168Mb	17.203043Mb	TraesCS2B02G036100	Glutamyl-tRNA (Gln) amidotransferase subunit A
MQTL-11	chr2B	17.213335Mb	17.224589Mb	TraesCS2B02G035300LC	Retrotransposon protein, putative, unclassified
MQTL-11	chr2B	17.22906Mb	17.229359Mb	TraesCS2B02G035400LC	RING-finger, DEAD-like helicase, PHD and SNF2 domain-containing protein
MQTL-11	chr2B	17.237518Mb	17.239422Mb	TraesCS2B02G036200	Receptor kinase-like protein
MQTL-11	chr2B	17.342964Mb	17.346163Mb	TraesCS2B02G036300	Carboxyl methyltransferase
MQTL-11	chr2B	17.349286Mb	17.351062Mb	TraesCS2B02G035500LC	GDSL esterase/lipase
MQTL-11	chr2B	17.353701Mb	17.354396Mb	TraesCS2B02G035600LC	Endonuclease/exonuclease/phosphatase family protein
MQTL-11	chr2B	17.3568Mb	17.35724Mb	TraesCS2B02G035700LC	Retrotransposon protein, putative, unclassified
MQTL-11	chr2B	17.364464Mb	17.366945Mb	TraesCS2B02G036400	Receptor-like protein kinase
MQTL-11	chr2B	17.368088Mb	17.368644Mb	TraesCS2B02G036500	Vesicle-associated 1-1-like protein
MQTL-11	chr2B	17.368792Mb	17.370162Mb	TraesCS2B02G035800LC	lectin-receptor kinase
MQTL-11	chr2B	17.389096Mb	17.390416Mb	TraesCS2B02G036600	receptor lectin kinase
MQTL-11	chr2B	17.394685Mb	17.399842Mb	TraesCS2B02G036700	receptor kinase 1
MQTL-11	chr2B	17.431341Mb	17.433487Mb	TraesCS2B02G036800	receptor kinase 1
MQTL-11	chr2B	17.433793Mb	17.434098Mb	TraesCS2B02G035900LC	tRNA dimethylallyltransferase
MQTL-11	chr2B	17.434785Mb	17.435174Mb	TraesCS2B02G036000LC	Lysine--tRNA ligase
MQTL-11	chr2B	17.437852Mb	17.438753Mb	TraesCS2B02G036100LC	Translation initiation factor IF-2
MQTL-11	chr2B	17.438761Mb	17.440179Mb	TraesCS2B02G036900	Cytochrome P450
MQTL-11	chr2B	17.444883Mb	17.445527Mb	TraesCS2B02G037000	Cytochrome P450
MQTL-11	chr2B	17.447762Mb	17.450697Mb	TraesCS2B02G037100	Glutamyl-tRNA (Gln) amidotransferase subunit A
MQTL-11	chr2B	17.452235Mb	17.452681Mb	TraesCS2B02G036200LC	nudix hydrolase homolog 22
MQTL-11	chr2B	17.453369Mb	17.454356Mb	TraesCS2B02G036300LC	Stabilizer of iron transporter SufD / Polynucleotidyl transferase
MQTL-11	chr2B	17.459482Mb	17.460927Mb	TraesCS2B02G037200	Glutamyl-tRNA (Gln) amidotransferase subunit A
MQTL-11	chr2B	17.465376Mb	17.466281Mb	TraesCS2B02G037300	Receptor kinase-like protein
MQTL-11	chr2B	17.470843Mb	17.471181Mb	TraesCS2B02G036400LC	Phytoene synthase 3
MQTL-11	chr2B	17.472525Mb	17.472845Mb	TraesCS2B02G036500LC	30S ribosomal protein S17
MQTL-11	chr2B	17.47318Mb	17.474388Mb	TraesCS2B02G036600LC	Disease resistance protein (TIR-NBS-LRR class) family
MQTL-11	chr2B	17.485487Mb	17.492034Mb	TraesCS2B02G037400	Glutamyl-tRNA (Gln) amidotransferase subunit A
MQTL-11	chr2B	17.495237Mb	17.49776Mb	TraesCS2B02G037500	Glutamyl-tRNA (Gln) amidotransferase subunit A
MQTL-11	chr2B	17.501815Mb	17.503236Mb	TraesCS2B02G037600	Cytochrome P450
MQTL-11	chr2B	17.513804Mb	17.515315Mb	TraesCS2B02G037700	Cytochrome P450
MQTL-11	chr2B	17.518439Mb	17.520501Mb	TraesCS2B02G037800	Glutamyl-tRNA (Gln) amidotransferase subunit A
MQTL-11	chr2B	17.522429Mb	17.523223Mb	TraesCS2B02G036700LC	GPI ethanolamine phosphate transferase 2
MQTL-11	chr2B	17.523293Mb	17.525302Mb	TraesCS2B02G036800LC	Mutator-like transposase
MQTL-11	chr2B	17.53017Mb	17.5304Mb	TraesCS2B02G036900LC	Glutamyl-tRNA(Gln) amidotransferase subunit A, putative
MQTL-11	chr2B	17.5643Mb	17.571243Mb	TraesCS2B02G037900	Disease resistance protein (NBS-LRR class) family
MQTL-11	chr2B	17.576278Mb	17.576472Mb	TraesCS2B02G037000LC	Tetratricopeptide repeat (TPR)-like superfamily protein
MQTL-11	chr2B	17.577601Mb	17.580727Mb	TraesCS2B02G037100LC	equilibrative nucleoside transporter 6
MQTL-11	chr2B	17.581757Mb	17.582479Mb	TraesCS2B02G037200LC	Lysine ketoglutarate reductase/saccharopine dehydrogenase
MQTL-11	chr2B	17.582386Mb	17.582592Mb	TraesCS2B02G037300LC	Transducin/WD40 repeat-like superfamily protein
MQTL-11	chr2B	17.58251Mb	17.582878Mb	TraesCS2B02G037400LC	Lysine ketoglutarate reductase/saccharopine dehydrogenase
MQTL-11	chr2B	17.58298Mb	17.583465Mb	TraesCS2B02G037500LC	Acyl-CoA thioesterase family protein
MQTL-11	chr2B	17.583093Mb	17.583542Mb	TraesCS2B02G037600LC	Dynamin-2
MQTL-11	chr2B	17.58381Mb	17.584382Mb	TraesCS2B02G037700LC	Amidase
MQTL-11	chr2B	17.593753Mb	17.597779Mb	TraesCS2B02G038000	receptor kinase 1
MQTL-11	chr2B	17.694451Mb	17.694885Mb	TraesCS2B02G037800LC	RNA-directed DNA polymerase (reverse transcriptase)-related family protein
MQTL-11	chr2B	17.698346Mb	17.702563Mb	TraesCS2B02G038100	NBS-LRR-like resistance protein
MQTL-11	chr2B	17.779264Mb	17.79547Mb	TraesCS2B02G038200	Glycine-rich protein
MQTL-11	chr2B	17.818064Mb	17.819238Mb	TraesCS2B02G037900LC	Retrovirus-related Pol polyprotein from transposon TNT 1-94
MQTL-11	chr2B	17.819996Mb	17.82193Mb	TraesCS2B02G038000LC	Retrovirus-related Pol polyprotein from transposon TNT 1-94
MQTL-11	chr2B	17.824475Mb	17.826511Mb	TraesCS2B02G038300	Subtilisin-like protease
MQTL-11	chr2B	17.827777Mb	17.831095Mb	TraesCS2B02G038400	Receptor protein kinase, putative
MQTL-11	chr2B	17.835791Mb	17.838137Mb	TraesCS2B02G038500	2-oxoglutarate (2OG) and Fe(II)-dependent oxygenase superfamily protein
MQTL-11	chr2B	17.859093Mb	17.864428Mb	TraesCS2B02G038100LC	DUF936 family protein
MQTL-11	chr2B	17.85991Mb	17.860185Mb	TraesCS2B02G038200LC	DEAD-box ATP-dependent RNA helicase 41
MQTL-11	chr2B	17.86454Mb	17.867345Mb	TraesCS2B02G038300LC	DUF936 family protein
MQTL-11	chr2B	17.872499Mb	17.874076Mb	TraesCS2B02G038600	Chalcone synthase
MQTL-11	chr2B	17.872776Mb	17.873432Mb	TraesCS2B02G038400LC	Chalcone synthase WHP1
MQTL-11	chr2B	17.881904Mb	17.883297Mb	TraesCS2B02G038700	Chalcone synthase
MQTL-11	chr2B	17.897766Mb	17.899643Mb	TraesCS2B02G038500LC	2-oxoglutarate (2OG) and Fe(II)-dependent oxygenase superfamily protein, putative
MQTL-11	chr2B	17.92041Mb	17.921368Mb	TraesCS2B02G038600LC	Retrovirus-related Pol polyprotein from transposon TNT 1-94
MQTL-11	chr2B	17.926106Mb	17.930889Mb	TraesCS2B02G038800	NBS-LRR-like resistance protein
MQTL-11	chr2B	17.933865Mb	17.939356Mb	TraesCS2B02G038900	Disease resistance protein (NBS-LRR class) family
MQTL-11	chr2B	17.99489Mb	17.995279Mb	TraesCS2B02G039000	DNA topoisomerase 3-alpha
MQTL-11	chr2B	18.009732Mb	18.01004Mb	TraesCS2B02G038700LC	Retrovirus-related pol polyprotein from transposon tnt 1-94
MQTL-11	chr2B	18.010077Mb	18.010374Mb	TraesCS2B02G038800LC	Queuine tRNA-ribosyltransferase
MQTL-11	chr2B	18.010732Mb	18.018363Mb	TraesCS2B02G039100	NBS-LRR-like resistance protein
MQTL-11	chr2B	18.067815Mb	18.074744Mb	TraesCS2B02G039200	Disease resistance protein RPM1
MQTL-11	chr2B	18.090536Mb	18.09151Mb	TraesCS2B02G039300	Disease resistance protein RPP13
MQTL-11	chr2B	18.092234Mb	18.094483Mb	TraesCS2B02G039400	Disease resistance protein (TIR-NBS-LRR class) family
MQTL-11	chr2B	18.113873Mb	18.114991Mb	TraesCS2B02G039500	Disease resistance protein (NBS-LRR class) family
MQTL-11	chr2B	18.122761Mb	18.127989Mb	TraesCS2B02G039600	Disease resistance protein (NBS-LRR class) family
MQTL-11	chr2B	18.131687Mb	18.132205Mb	TraesCS2B02G038900LC	Phosphoribosylamine--glycine ligase
MQTL-11	chr2B	18.137885Mb	18.141951Mb	TraesCS2B02G039700	Disease resistance protein RPP13
MQTL-11	chr2B	18.169225Mb	18.171396Mb	TraesCS2B02G039800	Disease resistance protein RPM1
MQTL-11	chr2B	18.173371Mb	18.174459Mb	TraesCS2B02G039000LC	12-oxophytodienoate reductase-like protein
MQTL-11	chr2B	18.17492Mb	18.17688Mb	TraesCS2B02G039900	2-oxoglutarate (2OG) and Fe(II)-dependent oxygenase superfamily protein, putative
MQTL-11	chr2B	18.177342Mb	18.178571Mb	TraesCS2B02G040000	12-oxophytodienoate reductase-like protein
MQTL-11	chr2B	18.196572Mb	18.197887Mb	TraesCS2B02G040100	2-oxoglutarate (2OG) and Fe(II)-dependent oxygenase superfamily protein, putative
MQTL-11	chr2B	18.212029Mb	18.212229Mb	TraesCS2B02G039100LC	Arabinogalactan peptide 14
MQTL-11	chr2B	18.260788Mb	18.263434Mb	TraesCS2B02G040200	HR-like lesion-inducing protein-related protein
MQTL-11	chr2B	18.264485Mb	18.275944Mb	TraesCS2B02G040300	Actin-related protein
MQTL-11	chr2B	18.277357Mb	18.277563Mb	TraesCS2B02G039200LC	Subtilisin-like protease
MQTL-11	chr2B	18.306548Mb	18.310542Mb	TraesCS2B02G040400	Copalyl diphosphate synthase
MQTL-11	chr2B	18.319493Mb	18.320926Mb	TraesCS2B02G040500	Glycosyltransferase
MQTL-11	chr2B	18.385728Mb	18.387382Mb	TraesCS2B02G040600	Glycosyltransferase
MQTL-11	chr2B	18.63292Mb	18.633411Mb	TraesCS2B02G039300LC	Protein FAR1-RELATED SEQUENCE 5
MQTL-11	chr2B	18.63509Mb	18.635575Mb	TraesCS2B02G039400LC	phospholipase D gamma 1
MQTL-11	chr2B	18.659419Mb	18.664477Mb	TraesCS2B02G040700	Agenet domain, putative
MQTL-11	chr2B	18.671952Mb	18.677904Mb	TraesCS2B02G039500LC	Copalyl diphosphate synthase
MQTL-11	chr2B	18.682032Mb	18.704233Mb	TraesCS2B02G040800	Copalyl diphosphate synthase
MQTL-11	chr2B	18.682767Mb	18.683138Mb	TraesCS2B02G039600LC	Retrotransposon protein, putative, unclassified
MQTL-11	chr2B	18.683514Mb	18.684521Mb	TraesCS2B02G039700LC	LINE-1 reverse transcriptase like
MQTL-11	chr2B	18.694469Mb	18.694885Mb	TraesCS2B02G039800LC	Endonuclease/exonuclease/phosphatase
MQTL-11	chr2B	18.71027Mb	18.714963Mb	TraesCS2B02G040900	Kaurene synthase
MQTL-11	chr2B	18.720229Mb	18.724453Mb	TraesCS2B02G041000	Kaurene synthase
MQTL-11	chr2B	18.728572Mb	18.73512Mb	TraesCS2B02G041100	Copalyl diphosphate synthase
MQTL-11	chr2B	18.800577Mb	18.803Mb	TraesCS2B02G039900LC	Agenet domain, putative
MQTL-11	chr2B	18.814057Mb	18.814437Mb	TraesCS2B02G040000LC	Spc97 / Spc98 family of spindle pole body (SBP) component
MQTL-11	chr2B	18.819552Mb	18.824101Mb	TraesCS2B02G041200	O-methyltransferase family protein
MQTL-11	chr2B	18.838559Mb	18.840757Mb	TraesCS2B02G041300	Chalcone synthase
MQTL-11	chr2B	18.843077Mb	18.843469Mb	TraesCS2B02G040100LC	Glycosyltransferase
MQTL-11	chr2B	18.913758Mb	18.923738Mb	TraesCS2B02G041400	Glycosyltransferase
MQTL-11	chr2B	18.92478Mb	18.932777Mb	TraesCS2B02G041500	PAIR1 protein, putative, expressed
MQTL-11	chr2B	18.938085Mb	18.947686Mb	TraesCS2B02G041600	ABC transporter B family protein
MQTL-11	chr2B	18.948764Mb	18.95208Mb	TraesCS2B02G041700	Glycosyltransferase
MQTL-11	chr2B	18.953072Mb	18.955494Mb	TraesCS2B02G041800	Glycosyltransferase
MQTL-11	chr2B	18.95684Mb	18.957172Mb	TraesCS2B02G040200LC	Protein FAR1-RELATED SEQUENCE 5
MQTL-11	chr2B	18.976312Mb	18.977491Mb	TraesCS2B02G040300LC	Receptor protein kinase-like
MQTL-11	chr2B	19.043968Mb	19.044606Mb	TraesCS2B02G040400LC	P-loop containing nucleoside triphosphate hydrolases superfamily protein
MQTL-11	chr2B	19.044799Mb	19.045245Mb	TraesCS2B02G040500LC	Transposon Ty3-I Gag-Pol polyprotein
MQTL-11	chr2B	19.045474Mb	19.046292Mb	TraesCS2B02G040600LC	Transposon Ty3-I Gag-Pol polyprotein
MQTL-11	chr2B	19.046497Mb	19.047522Mb	TraesCS2B02G040700LC	Transposon Ty3-I Gag-Pol polyprotein
MQTL-11	chr2B	19.047766Mb	19.048965Mb	TraesCS2B02G040800LC	Gypsy/Ty3 element polyprotein, putative
MQTL-11	chr2B	19.065607Mb	19.070652Mb	TraesCS2B02G041900	PAIR1 protein, putative, expressed
MQTL-11	chr2B	19.073521Mb	19.075109Mb	TraesCS2B02G042000	Glycosyltransferase
MQTL-11	chr2B	19.076533Mb	19.077084Mb	TraesCS2B02G042100	Glycosyltransferase
MQTL-11	chr2B	19.092239Mb	19.093043Mb	TraesCS2B02G040900LC	Histidine--tRNA ligase
MQTL-11	chr2B	19.100984Mb	19.102586Mb	TraesCS2B02G042200	Glycosyltransferase
MQTL-11	chr2B	19.172082Mb	19.174174Mb	TraesCS2B02G042300	Exocyst complex protein exo70
MQTL-11	chr2B	19.184587Mb	19.184859Mb	TraesCS2B02G041000LC	50S ribosomal protein L14
MQTL-11	chr2B	19.350468Mb	19.350902Mb	TraesCS2B02G041100LC	lsd one like 1
MQTL-11	chr2B	19.375149Mb	19.376996Mb	TraesCS2B02G042400	Exocyst complex component 7
MQTL-11	chr2B	19.393316Mb	19.393729Mb	TraesCS2B02G041200LC	Glycine dehydrogenase (decarboxylating)
MQTL-11	chr2B	19.393906Mb	19.397283Mb	TraesCS2B02G042500	NBS-LRR-like resistance protein
MQTL-11	chr2B	19.413407Mb	19.416544Mb	TraesCS2B02G042600	NBS-LRR-like resistance protein
MQTL-11	chr2B	19.440544Mb	19.445491Mb	TraesCS2B02G042700	NBS-LRR-like resistance protein
MQTL-11	chr2B	19.448277Mb	19.450493Mb	TraesCS2B02G041300LC	Disease resistance protein
MQTL-11	chr2B	19.455847Mb	19.456746Mb	TraesCS2B02G042800	NBS-LRR disease resistance protein
MQTL-11	chr2B	19.613259Mb	19.613486Mb	TraesCS2B02G041400LC	DNAse I-like superfamily protein
MQTL-11	chr2B	19.843531Mb	19.847195Mb	TraesCS2B02G042900	Exocyst complex component 7
MQTL-11	chr2B	19.852984Mb	19.853196Mb	TraesCS2B02G041500LC	Alpha/beta-Hydrolases superfamily protein
MQTL-11	chr2B	19.85442Mb	19.854986Mb	TraesCS2B02G041600LC	Protein FAR1-RELATED SEQUENCE 5
MQTL-11	chr2B	19.855599Mb	19.856195Mb	TraesCS2B02G041700LC	Protein FAR1-RELATED SEQUENCE 5
MQTL-11	chr2B	19.856207Mb	19.856707Mb	TraesCS2B02G041800LC	G-protein coupled receptor-associated sorting protein 2
MQTL-11	chr2B	19.861725Mb	19.862123Mb	TraesCS2B02G041900LC	Ulp1 protease family, C-terminal catalytic domain containing protein
MQTL-11	chr2B	19.866233Mb	19.868561Mb	TraesCS2B02G043000	Exocyst complex component, putative
MQTL-11	chr2B	19.870951Mb	19.871451Mb	TraesCS2B02G042000LC	LINE-1 reverse transcriptase like
MQTL-11	chr2B	19.968573Mb	19.971521Mb	TraesCS2B02G043100	exocyst subunit exo70 family protein F1
MQTL-11	chr2B	20.022927Mb	20.024584Mb	TraesCS2B02G043200	Exocyst complex component EXO70A1
MQTL-11	chr2B	20.07391Mb	20.075841Mb	TraesCS2B02G043300	NBS-LRR-like resistance protein
MQTL-11	chr2B	20.076145Mb	20.07687Mb	TraesCS2B02G042100LC	NBS-LRR resistance protein
MQTL-11	chr2B	20.143789Mb	20.147935Mb	TraesCS2B02G043400	Serine/threonine-protein kinase
MQTL-11	chr2B	20.149448Mb	20.153398Mb	TraesCS2B02G043500	Transcription factor
MQTL-11	chr2B	20.272422Mb	20.275972Mb	TraesCS2B02G043600	NBS-LRR-like resistance protein
MQTL-11	chr2B	20.308339Mb	20.308629Mb	TraesCS2B02G042200LC	Endonuclease/exonuclease/phosphatase family protein
MQTL-11	chr2B	20.316037Mb	20.317899Mb	TraesCS2B02G042300LC	HAT transposon superfamily
MQTL-11	chr2B	20.341856Mb	20.342982Mb	TraesCS2B02G042400LC	Transposon protein, putative, CACTA, En/Spm sub-class
MQTL-11	chr2B	20.345822Mb	20.34824Mb	TraesCS2B02G042500LC	Transposon protein, putative, CACTA, En/Spm sub-class
MQTL-11	chr2B	20.359856Mb	20.362973Mb	TraesCS2B02G042600LC	S-adenosyl-L-methionine-dependent methyltransferases superfamily protein
MQTL-11	chr2B	20.364215Mb	20.367961Mb	TraesCS2B02G043700	NBS-LRR-like resistance protein
MQTL-11	chr2B	20.517941Mb	20.518696Mb	TraesCS2B02G042700LC	Metal transporter CNNM2
MQTL-11	chr2B	20.521575Mb	20.521961Mb	TraesCS2B02G042800LC	Retrotransposon protein, putative, Ty1-copia subclass
MQTL-11	chr2B	20.682678Mb	20.684081Mb	TraesCS2B02G043800	Leucine zipper-containing protein-like
MQTL-11	chr2B	20.739665Mb	20.742621Mb	TraesCS2B02G043900	Exocyst complex component, putative
MQTL-11	chr2B	21.209247Mb	21.212762Mb	TraesCS2B02G044000	Exocyst complex component, putative
MQTL-11	chr2B	21.232664Mb	21.232912Mb	TraesCS2B02G042900LC	60S ribosomal protein L36
MQTL-11	chr2B	21.619339Mb	21.619989Mb	TraesCS2B02G043000LC	Unknown protein
MQTL-11	chr2B	21.620899Mb	21.621525Mb	TraesCS2B02G043100LC	zinc finger MYM-type-like protein
MQTL-11	chr2B	21.621684Mb	21.621842Mb	TraesCS2B02G043200LC	Holliday junction ATP-dependent DNA helicase RuvB
MQTL-11	chr2B	21.654694Mb	21.657045Mb	TraesCS2B02G044100	Exocyst complex component, putative
MQTL-11	chr2B	21.662548Mb	21.663647Mb	TraesCS2B02G044200	Transthyretin-like S-allantoin synthase protein
MQTL-11	chr2B	21.743523Mb	21.744416Mb	TraesCS2B02G043300LC	zinc finger MYM-type-like protein
MQTL-11	chr2B	21.744517Mb	21.74484Mb	TraesCS2B02G043400LC	TTF-type zinc finger protein with HAT dimerization domain
MQTL-11	chr2B	21.746312Mb	21.750745Mb	TraesCS2B02G044300	Exocyst complex component, putative
MQTL-11	chr2B	21.776245Mb	21.779173Mb	TraesCS2B02G044400	Exocyst complex component 7
MQTL-11	chr2B	21.782842Mb	21.784777Mb	TraesCS2B02G044500	Exocyst complex component, putative
MQTL-11	chr2B	21.850517Mb	21.854509Mb	TraesCS2B02G044600	Exocyst complex component, putative
MQTL-11	chr2B	21.905622Mb	21.906548Mb	TraesCS2B02G043500LC	Plant Tudor-like RNA-binding protein
MQTL-11	chr2B	21.909243Mb	21.912608Mb	TraesCS2B02G044700	NBS-LRR-like resistance protein
MQTL-11	chr2B	21.933414Mb	21.939787Mb	TraesCS2B02G044800	Exocyst complex component, putative
MQTL-11	chr2B	21.950585Mb	21.953929Mb	TraesCS2B02G044900	NBS-LRR-like resistance protein
MQTL-11	chr2B	22.007211Mb	22.014177Mb	TraesCS2B02G045000	Exocyst complex component, putative
MQTL-11	chr2B	22.017895Mb	22.021382Mb	TraesCS2B02G045100	Disease resistance protein
MQTL-11	chr2B	22.138423Mb	22.144616Mb	TraesCS2B02G045200	Exocyst complex component, putative
MQTL-11	chr2B	22.30699Mb	22.310184Mb	TraesCS2B02G045300	Disease resistance protein
MQTL-11	chr2B	22.317491Mb	22.320847Mb	TraesCS2B02G045400	Disease resistance protein (NBS-LRR class) family
MQTL-11	chr2B	22.463938Mb	22.464165Mb	TraesCS2B02G043600LC	DNA helicase
MQTL-11	chr2B	22.48361Mb	22.484433Mb	TraesCS2B02G043700LC	Transposon protein, putative, Mutator sub-class, expressed
MQTL-11	chr2B	22.557005Mb	22.55725Mb	TraesCS2B02G043800LC	Retrotransposon protein, putative, unclassified
MQTL-11	chr2B	22.55762Mb	22.558668Mb	TraesCS2B02G043900LC	Retrotransposon protein, putative, unclassified
MQTL-11	chr2B	22.558612Mb	22.593429Mb	TraesCS2B02G044000LC	LINE-1 reverse transcriptase like
MQTL-11	chr2B	22.594101Mb	22.594664Mb	TraesCS2B02G044100LC	Retrotransposon protein, putative, unclassified
MQTL-11	chr2B	22.615667Mb	22.616221Mb	TraesCS2B02G044200LC	Ta11-like non-LTR retrotransposon
MQTL-11	chr2B	22.61627Mb	22.616533Mb	TraesCS2B02G044300LC	Retrotransposon protein, putative, unclassified
MQTL-11	chr2B	22.617304Mb	22.618502Mb	TraesCS2B02G045500	Exocyst complex component EXO70B1
MQTL-11	chr2B	22.659425Mb	22.659937Mb	TraesCS2B02G044400LC	Retrotransposon protein, putative, unclassified
MQTL-11	chr2B	22.677027Mb	22.678905Mb	TraesCS2B02G044500LC	high chlorophyll fluorescent 107
MQTL-11	chr2B	22.724564Mb	22.727509Mb	TraesCS2B02G045600	NBS-LRR-like resistance protein
MQTL-11	chr2B	22.781478Mb	22.78511Mb	TraesCS2B02G045700	NBS-LRR-like resistance protein
MQTL-11	chr2B	22.787946Mb	22.788359Mb	TraesCS2B02G044600LC	wall associated kinase-like 6
MQTL-11	chr2B	22.788808Mb	22.792046Mb	TraesCS2B02G045800	Exocyst complex component, putative
MQTL-11	chr2B	22.841995Mb	22.842777Mb	TraesCS2B02G044700LC	Transposase
MQTL-11	chr2B	22.849677Mb	22.850156Mb	TraesCS2B02G044800LC	RNA-directed DNA polymerase (reverse transcriptase)-related family protein
MQTL-11	chr2B	22.855028Mb	22.855168Mb	TraesCS2B02G044900LC	60S ribosomal protein L30
MQTL-11	chr2B	22.953111Mb	22.953338Mb	TraesCS2B02G045000LC	70 kDa heat shock protein
MQTL-11	chr2B	22.997256Mb	22.99972Mb	TraesCS2B02G045100LC	zinc finger MYM-type-like protein
MQTL-11	chr2B	23.008183Mb	23.008497Mb	TraesCS2B02G045200LC	Endonuclease/exonuclease/phosphatase family protein
MQTL-11	chr2B	23.009644Mb	23.010426Mb	TraesCS2B02G045300LC	Kinesin-like protein
MQTL-11	chr2B	23.012474Mb	23.016447Mb	TraesCS2B02G045900	Exocyst complex component EXO70A1
MQTL-11	chr2B	23.01939Mb	23.020325Mb	TraesCS2B02G045400LC	Disease resistance protein
MQTL-11	chr2B	23.020418Mb	23.022244Mb	TraesCS2B02G046000	Disease resistance protein (TIR-NBS-LRR class)
MQTL-11	chr2B	23.035715Mb	23.041665Mb	TraesCS2B02G045500LC	Serpin-like protein
MQTL-11	chr2B	23.047192Mb	23.053015Mb	TraesCS2B02G046100	F-box/RNI-like superfamily protein
MQTL-11	chr2B	23.092543Mb	23.095333Mb	TraesCS2B02G046200	Protein FAR1-RELATED SEQUENCE 5
MQTL-11	chr2B	23.095804Mb	23.103476Mb	TraesCS2B02G046300	E3 ubiquitin-protein ligase SINA-like 10
MQTL-11	chr2B	23.106305Mb	23.110142Mb	TraesCS2B02G046400	U4/U6 small nuclear ribonucleoprotein Prp31
MQTL-11	chr2B	23.114005Mb	23.117626Mb	TraesCS2B02G046500	ATP sulfurylase (Sulfate adenylyltransferase)
MQTL-11	chr2B	23.118869Mb	23.123946Mb	TraesCS2B02G046600	Zinc finger (Ran-binding) family protein
MQTL-11	chr2B	23.125028Mb	23.12837Mb	TraesCS2B02G046700	carbohydrate esterase, putative (DUF303)
MQTL-11	chr2B	23.131898Mb	23.132702Mb	TraesCS2B02G045600LC	Angiopoietin-2
MQTL-11	chr2B	23.136879Mb	23.13727Mb	TraesCS2B02G045700LC	gamma-irradiation and mitomycin c induced 1
MQTL-11	chr2B	23.286356Mb	23.287102Mb	TraesCS2B02G045800LC	Teneurin-4
MQTL-11	chr2B	23.290583Mb	23.290986Mb	TraesCS2B02G045900LC	SAUR-like auxin-responsive protein family
MQTL-11	chr2B	23.30778Mb	23.308815Mb	TraesCS2B02G046000LC	Cyclolysin secretion/processing ATP-binding protein CyaB
MQTL-11	chr2B	23.30998Mb	23.310315Mb	TraesCS2B02G046100LC	RNA-directed DNA polymerase (reverse transcriptase)-related family protein
MQTL-11	chr2B	23.310479Mb	23.310934Mb	TraesCS2B02G046200LC	Retrotransposon protein, putative, unclassified, expressed
MQTL-11	chr2B	23.312289Mb	23.313389Mb	TraesCS2B02G046300LC	Transcription factor TGA6
MQTL-11	chr2B	23.363519Mb	23.364253Mb	TraesCS2B02G046400LC	Adhesion G protein-coupled receptor L1
MQTL-11	chr2B	23.365365Mb	23.36654Mb	TraesCS2B02G046500LC	Calreticulin/calnexin
MQTL-11	chr2B	23.377071Mb	23.377433Mb	TraesCS2B02G046600LC	Ankyrin repeat and SOCS box protein 6
MQTL-11	chr2B	23.466236Mb	23.46709Mb	TraesCS2B02G046700LC	Polynucleotidyl transferase, ribonuclease H-like superfamily protein
MQTL-11	chr2B	23.533977Mb	23.535589Mb	TraesCS2B02G046800	Carboxymethylenebutenolidase 1
MQTL-11	chr2B	23.538092Mb	23.538277Mb	TraesCS2B02G046900	Zinc finger (CCCH-type) family protein / RNA recognition motif (RRM)-containing protein
MQTL-11	chr2B	23.542051Mb	23.545116Mb	TraesCS2B02G047000	NAD(P)-binding Rossmann-fold superfamily protein
MQTL-11	chr2B	23.549342Mb	23.550688Mb	TraesCS2B02G047100	Nicotianamine synthase
MQTL-11	chr2B	23.554677Mb	23.557208Mb	TraesCS2B02G047200	Hfr-2-like protein
MQTL-11	chr2B	23.572596Mb	23.57382Mb	TraesCS2B02G046800LC	Transposon protein, putative, Mutator sub-class
MQTL-11	chr2B	23.574055Mb	23.574354Mb	TraesCS2B02G046900LC	Transposon protein, putative, Mutator sub-class
MQTL-11	chr2B	23.576111Mb	23.57742Mb	TraesCS2B02G047300	Chitinase
MQTL-11	chr2B	23.5768Mb	23.577456Mb	TraesCS2B02G047000LC	F-box/RNI-like/FBD-like domains-containing protein
MQTL-11	chr2B	23.580771Mb	23.583241Mb	TraesCS2B02G047400	Heat shock protein 90
MQTL-11	chr2B	23.581614Mb	23.582696Mb	TraesCS2B02G047100LC	ATP synthase gamma chain
MQTL-11	chr2B	23.589764Mb	23.591507Mb	TraesCS2B02G047500	caspase-6 protein
MQTL-11	chr2B	23.596456Mb	23.597365Mb	TraesCS2B02G047600	Dirigent protein
MQTL-11	chr2B	23.59747Mb	23.597775Mb	TraesCS2B02G047700	Dirigent protein
MQTL-11	chr2B	23.636228Mb	23.636844Mb	TraesCS2B02G047200LC	Eukaryotic translation initiation factor 3 subunit A
MQTL-11	chr2B	23.649078Mb	23.652756Mb	TraesCS2B02G047800	Receptor-kinase, putative
MQTL-11	chr2B	23.66846Mb	23.668687Mb	TraesCS2B02G047300LC	DNA helicase
MQTL-11	chr2B	23.669905Mb	23.670717Mb	TraesCS2B02G047400LC	Transposon protein, putative, Mutator sub-class, expressed
MQTL-11	chr2B	23.674641Mb	23.674856Mb	TraesCS2B02G047500LC	Transposon protein, putative, Mutator sub-class
MQTL-11	chr2B	23.690832Mb	23.691131Mb	TraesCS2B02G047600LC	plasminogen activator inhibitor
MQTL-11	chr2B	23.693267Mb	23.693704Mb	TraesCS2B02G047700LC	12-oxophytodienoate reductase 1
MQTL-11	chr2B	23.715625Mb	23.717281Mb	TraesCS2B02G047900	Glyoxylate reductase/hydroxypyruvate reductase
MQTL-11	chr2B	23.732229Mb	23.732492Mb	TraesCS2B02G047800LC	Peptide deformylase 2
MQTL-11	chr2B	23.736105Mb	23.737079Mb	TraesCS2B02G048000	Glyoxylate reductase/hydroxypyruvate reductase
MQTL-11	chr2B	23.808681Mb	23.810045Mb	TraesCS2B02G048100	Glyoxylate reductase/hydroxypyruvate reductase
MQTL-11	chr2B	23.81484Mb	23.815055Mb	TraesCS2B02G047900LC	Retrotransposon protein, putative, unclassified, expressed
MQTL-11	chr2B	23.827241Mb	23.827678Mb	TraesCS2B02G048000LC	Endonuclease/exonuclease/phosphatase family protein
MQTL-11	chr2B	23.878105Mb	23.878485Mb	TraesCS2B02G048200	Glyceraldehyde-3-phosphate dehydrogenase
MQTL-11	chr2B	23.879398Mb	23.879721Mb	TraesCS2B02G048100LC	S-adenosylmethionine synthase
MQTL-11	chr2B	23.890969Mb	23.891697Mb	TraesCS2B02G048200LC	B3 domain-containing protein
MQTL-11	chr2B	23.893866Mb	23.894228Mb	TraesCS2B02G048300LC	TTF-type zinc finger protein with HAT dimerization domain
MQTL-11	chr2B	23.965542Mb	23.968274Mb	TraesCS2B02G048300	LOW protein: M-phase inducer phosphatase-like protein
MQTL-11	chr2B	23.965916Mb	23.966743Mb	TraesCS2B02G048400LC	Protein translocase subunit SecA
MQTL-11	chr2B	23.976639Mb	23.976785Mb	TraesCS2B02G048500LC	WD40/YVTN repeat and Bromo-WDR9-I-like domain-containing protein
MQTL-11	chr2B	23.981215Mb	23.981421Mb	TraesCS2B02G048600LC	Ribonuclease H-like superfamily protein
MQTL-11	chr2B	23.992281Mb	23.993144Mb	TraesCS2B02G048700LC	Transposase
MQTL-11	chr2B	24.003932Mb	24.004626Mb	TraesCS2B02G048800LC	NAD(P)H-quinone oxidoreductase chain 4, chloroplastic
MQTL-11	chr2B	24.0321Mb	24.032408Mb	TraesCS2B02G048900LC	Adenylosuccinate synthetase
MQTL-11	chr2B	24.040724Mb	24.041418Mb	TraesCS2B02G049000LC	NAD(P)H-quinone oxidoreductase chain 4, chloroplastic
MQTL-11	chr2B	24.050418Mb	24.050915Mb	TraesCS2B02G049100LC	maternal effect embryo arrest 18
MQTL-11	chr2B	24.051643Mb	24.052376Mb	TraesCS2B02G049200LC	POU domain, class 4, transcription factor 3
MQTL-11	chr2B	24.089537Mb	24.090835Mb	TraesCS2B02G048400	Chalcone synthase
MQTL-11	chr2B	24.092073Mb	24.094047Mb	TraesCS2B02G048500	Glyoxylate reductase/hydroxypyruvate reductase
MQTL-11	chr2B	24.097315Mb	24.098682Mb	TraesCS2B02G048600	HXXXD-type acyl-transferase family protein
MQTL-11	chr2B	24.099685Mb	24.102946Mb	TraesCS2B02G048700	Arginase
MQTL-11	chr2B	24.109347Mb	24.110291Mb	TraesCS2B02G048800	HXXXD-type acyl-transferase family protein
MQTL-11	chr2B	24.124414Mb	24.125835Mb	TraesCS2B02G048900	HXXXD-type acyl-transferase family protein
MQTL-11	chr2B	24.134837Mb	24.135478Mb	TraesCS2B02G049000	Plant invertase/pectin methylesterase inhibitor superfamily protein, putative
MQTL-11	chr2B	24.141459Mb	24.141848Mb	TraesCS2B02G049300LC	Retrovirus-related Pol polyprotein from transposon TNT 1-94
MQTL-11	chr2B	24.217034Mb	24.218557Mb	TraesCS2B02G049100	HXXXD-type acyl-transferase family protein
MQTL-11	chr2B	24.238205Mb	24.243758Mb	TraesCS2B02G049200	3-ketoacyl-CoA thiolase
MQTL-11	chr2B	24.25443Mb	24.254651Mb	TraesCS2B02G049400LC	glyceraldehyde 3-phosphate dehydrogenase A subunit 2
MQTL-11	chr2B	24.255592Mb	24.256068Mb	TraesCS2B02G049500LC	RNA-directed DNA polymerase (reverse transcriptase)-related family protein
MQTL-11	chr2B	24.264497Mb	24.27994Mb	TraesCS2B02G049300	Terpene cyclase/mutase family member
MQTL-11	chr2B	24.275801Mb	24.276673Mb	TraesCS2B02G049600LC	zinc finger MYM-type-like protein
MQTL-11	chr2B	24.372089Mb	24.380934Mb	TraesCS2B02G049700LC	Epstein-Barr virus EBNA-1-like protein
MQTL-11	chr2B	24.4668Mb	24.472264Mb	TraesCS2B02G049800LC	Potassium voltage-gated channel subfamily H member 8
MQTL-11	chr2B	24.506582Mb	24.509099Mb	TraesCS2B02G049400	Cytochrome P450
MQTL-11	chr2B	24.514916Mb	24.51517Mb	TraesCS2B02G049900LC	Protein-methionine-sulfoxide reductase heme-binding subunit MsrQ
MQTL-11	chr2B	24.515201Mb	24.516028Mb	TraesCS2B02G050000LC	Retrotransposon protein, putative, unclassified
MQTL-11	chr2B	24.51824Mb	24.518464Mb	TraesCS2B02G050100LC	Endonuclease/exonuclease/phosphatase family protein
MQTL-11	chr2B	24.519819Mb	24.521022Mb	TraesCS2B02G050200LC	Gag polyprotein
MQTL-11	chr2B	24.657929Mb	24.658446Mb	TraesCS2B02G049500	Ubiquitin-like-specific protease ESD4
MQTL-11	chr2B	24.669523Mb	24.670476Mb	TraesCS2B02G050300LC	Protein FAR1-RELATED SEQUENCE 5
MQTL-11	chr2B	24.673971Mb	24.677519Mb	TraesCS2B02G049600	Adenylate kinase
MQTL-11	chr2B	24.684701Mb	24.687308Mb	TraesCS2B02G049700	UNC93-like protein 2
MQTL-11	chr2B	24.704724Mb	24.707661Mb	TraesCS2B02G049800	Cytochrome P450-like protein
MQTL-11	chr2B	24.75002Mb	24.750523Mb	TraesCS2B02G050400LC	Retrotransposon protein, putative, unclassified
MQTL-11	chr2B	24.773495Mb	24.773722Mb	TraesCS2B02G050500LC	Transposon protein, putative, Mutator sub-class, expressed
MQTL-11	chr2B	24.775489Mb	24.775881Mb	TraesCS2B02G050600LC	Serine/threonine protein phosphatase 7 long form isogeny
MQTL-11	chr2B	24.8176Mb	24.820088Mb	TraesCS2B02G049900	Cytochrome P450-like protein
MQTL-11	chr2B	24.830381Mb	24.831004Mb	TraesCS2B02G050700LC	BED zinc finger,hAT family dimerization domain
MQTL-11	chr2B	24.831216Mb	24.831929Mb	TraesCS2B02G050800LC	BED zinc finger,hAT family dimerization domain
MQTL-11	chr2B	24.852525Mb	24.853772Mb	TraesCS2B02G050000	Dirigent protein
MQTL-11	chr2B	24.860418Mb	24.861617Mb	TraesCS2B02G050100	Dirigent protein
MQTL-11	chr2B	24.868614Mb	24.869811Mb	TraesCS2B02G050200	Dirigent protein
MQTL-11	chr2B	24.905629Mb	24.906981Mb	TraesCS2B02G050900LC	Serpin-like protein
MQTL-11	chr2B	24.909214Mb	24.910509Mb	TraesCS2B02G050300	Stress responsive A/B barrel domain protein
MQTL-11	chr2B	24.912678Mb	24.913649Mb	TraesCS2B02G050400	Stress responsive A/B barrel domain protein
MQTL-11	chr2B	24.914978Mb	24.920271Mb	TraesCS2B02G050500	Disease resistance protein (TIR-NBS-LRR class)
MQTL-11	chr2B	24.921342Mb	24.923029Mb	TraesCS2B02G050600	dimethylallyl, adenosine tRNA methylthiotransferase
MQTL-11	chr2B	24.927086Mb	24.927376Mb	TraesCS2B02G051000LC	Ribonuclease H-like superfamily protein
MQTL-11	chr2B	24.929361Mb	24.93745Mb	TraesCS2B02G050700	Subtilisin-like protease
MQTL-11	chr2B	24.941219Mb	24.941575Mb	TraesCS2B02G051100LC	RNA-directed DNA polymerase (reverse transcriptase)-related family protein
MQTL-11	chr2B	24.942008Mb	24.942403Mb	TraesCS2B02G051200LC	Retrotransposon protein, putative, LINE subclass
MQTL-11	chr2B	24.949285Mb	24.953981Mb	TraesCS2B02G050800	Subtilisin-like protease
MQTL-11	chr2B	24.987456Mb	24.988692Mb	TraesCS2B02G050900	2-oxoglutarate (2OG) and Fe(II)-dependent oxygenase superfamily protein, putative
MQTL-11	chr2B	25.017966Mb	25.027451Mb	TraesCS2B02G051000	Cullin-associated NEDD8-dissociated protein 1
MQTL-11	chr2B	25.026494Mb	25.027213Mb	TraesCS2B02G051300LC	cotton fiber protein
MQTL-11	chr2B	25.069046Mb	25.070257Mb	TraesCS2B02G051100	2-oxoglutarate (2OG) and Fe(II)-dependent oxygenase superfamily protein, putative
MQTL-11	chr2B	25.069816Mb	25.070013Mb	TraesCS2B02G051400LC	DNA replication licensing factor mcm-6
MQTL-11	chr2B	25.071378Mb	25.071701Mb	TraesCS2B02G051200	MLO-like protein
MQTL-11	chr2B	25.072123Mb	25.073382Mb	TraesCS2B02G051300	3-oxo-5-alpha-steroid 4-dehydrogenase
MQTL-11	chr2B	25.118392Mb	25.118606Mb	TraesCS2B02G051500LC	S-adenosyl-L-methionine-dependent methyltransferases superfamily protein
MQTL-11	chr2B	25.118504Mb	25.119017Mb	TraesCS2B02G051600LC	L-gulonolactone oxidase
MQTL-11	chr2B	25.177178Mb	25.177747Mb	TraesCS2B02G051700LC	PLAC8 family protein
MQTL-11	chr2B	25.185874Mb	25.186522Mb	TraesCS2B02G051400	Actin-related protein 4A
MQTL-11	chr2B	25.23553Mb	25.239318Mb	TraesCS2B02G051500	Receptor-like protein kinase
MQTL-11	chr2B	25.246679Mb	25.25156Mb	TraesCS2B02G051600	Beta-glucosidase
MQTL-11	chr2B	25.251642Mb	25.256833Mb	TraesCS2B02G051800LC	RING/U-box superfamily protein
MQTL-11	chr2B	25.251744Mb	25.257431Mb	TraesCS2B02G051900LC	oligopeptide transporter
MQTL-11	chr2B	25.257102Mb	25.259849Mb	TraesCS2B02G051700	RING/U-box superfamily protein
MQTL-11	chr2B	25.278504Mb	25.285732Mb	TraesCS2B02G051800	23S rRNA (Uracil-5-)-methyltransferase
MQTL-11	chr2B	25.286504Mb	25.293825Mb	TraesCS2B02G051900	Ankyrin repeat family protein-like
MQTL-11	chr2B	25.293841Mb	25.294194Mb	TraesCS2B02G052000LC	Nitrogenase vanadium-iron protein beta chain
MQTL-11	chr2B	25.338962Mb	25.340204Mb	TraesCS2B02G052000	Myb/SANT-like DNA-binding domain protein
MQTL-11	chr2B	25.340398Mb	25.341811Mb	TraesCS2B02G052100LC	Transposase
MQTL-11	chr2B	25.348527Mb	25.352027Mb	TraesCS2B02G052100	Glutamyl-tRNA(Gln) amidotransferase subunit B, chloroplastic/mitochondrial
MQTL-11	chr2B	25.360291Mb	25.36266Mb	TraesCS2B02G052200LC	LINE-1 reverse transcriptase like
MQTL-11	chr2B	25.370364Mb	25.370585Mb	TraesCS2B02G052300LC	Retrotransposon protein, putative, unclassified
MQTL-11	chr2B	25.40777Mb	25.408084Mb	TraesCS2B02G052400LC	Retrovirus-related Pol polyprotein from transposon TNT 1-94
MQTL-11	chr2B	25.408351Mb	25.409241Mb	TraesCS2B02G052500LC	Retrovirus-related Pol polyprotein from transposon TNT 1-94
MQTL-11	chr2B	25.410226Mb	25.411017Mb	TraesCS2B02G052600LC	Retrovirus-related Pol polyprotein from transposon TNT 1-94
MQTL-11	chr2B	25.411079Mb	25.411462Mb	TraesCS2B02G052700LC	RNA-binding (RRM/RBD/RNP motifs) family protein
MQTL-11	chr2B	25.412939Mb	25.413397Mb	TraesCS2B02G052800LC	Retrovirus-related Pol polyprotein from transposon TNT 1-94
MQTL-11	chr2B	25.413457Mb	25.413846Mb	TraesCS2B02G052900LC	Retrovirus-related Pol polyprotein from transposon TNT 1-94
MQTL-11	chr2B	25.413964Mb	25.414917Mb	TraesCS2B02G053000LC	Retrovirus-related Pol polyprotein from transposon TNT 1-94
MQTL-11	chr2B	25.414948Mb	25.426791Mb	TraesCS2B02G053100LC	Retrovirus-related Pol polyprotein from transposon TNT 1-94
MQTL-11	chr2B	25.428641Mb	25.429114Mb	TraesCS2B02G053200LC	Deformed epidermal autoregulatory factor 1 homolog
MQTL-11	chr2B	25.429148Mb	25.430101Mb	TraesCS2B02G053300LC	Protein BREAST CANCER SUSCEPTIBILITY 1-like protein
MQTL-11	chr2B	25.442449Mb	25.445771Mb	TraesCS2B02G052200	transmembrane protein, putative (DUF594)
MQTL-11	chr2B	25.452217Mb	25.452723Mb	TraesCS2B02G053400LC	Polynucleotidyl transferase, ribonuclease H-like superfamily protein
MQTL-11	chr2B	25.458786Mb	25.459013Mb	TraesCS2B02G053500LC	Nuclear cap-binding protein subunit 1
MQTL-11	chr2B	25.475729Mb	25.478064Mb	TraesCS2B02G053600LC	transmembrane protein, putative (DUF594)
MQTL-11	chr2B	25.51649Mb	25.516717Mb	TraesCS2B02G053700LC	Transposon protein, putative, Mutator sub-class, expressed
MQTL-11	chr2B	25.517891Mb	25.518481Mb	TraesCS2B02G053800LC	Transposon protein, putative, Mutator sub-class, expressed
MQTL-11	chr2B	25.568747Mb	25.569049Mb	TraesCS2B02G053900LC	ATP-dependent caseinolytic (Clp) protease/crotonase family protein
MQTL-11	chr2B	25.589927Mb	25.590334Mb	TraesCS2B02G054000LC	Polyribonucleotide nucleotidyltransferase
MQTL-11	chr2B	25.594838Mb	25.601608Mb	TraesCS2B02G052300	Histone acetyltransferase
MQTL-11	chr2B	25.613312Mb	25.615426Mb	TraesCS2B02G054100LC	Disease resistance protein RPM1
MQTL-11	chr2B	25.625628Mb	25.634336Mb	TraesCS2B02G052400	NBS-LRR disease resistance protein
MQTL-11	chr2B	25.6479Mb	25.648688Mb	TraesCS2B02G054200LC	DEAD-box ATP-dependent RNA helicase 37
MQTL-11	chr2B	25.669103Mb	25.670269Mb	TraesCS2B02G054300LC	gamma-irradiation and mitomycin c induced 1
MQTL-11	chr2B	25.672494Mb	25.688998Mb	TraesCS2B02G052500	Protein kinase
MQTL-11	chr2B	25.677504Mb	25.678457Mb	TraesCS2B02G054400LC	Regulator of chromosome condensation (RCC1) family protein
MQTL-11	chr2B	25.736237Mb	25.739549Mb	TraesCS2B02G052600	Glycosyltransferase
MQTL-11	chr2B	25.747866Mb	25.748174Mb	TraesCS2B02G054500LC	Retrotransposon protein, putative, unclassified
MQTL-11	chr2B	25.768457Mb	25.768708Mb	TraesCS2B02G054600LC	Zinc finger MYM-type protein 5
MQTL-11	chr2B	25.773246Mb	25.773737Mb	TraesCS2B02G054700LC	Endonuclease/exonuclease/phosphatase family protein
MQTL-11	chr2B	25.785687Mb	25.786526Mb	TraesCS2B02G054800LC	RNA-directed DNA polymerase (reverse transcriptase)-related family protein
MQTL-11	chr2B	25.787558Mb	25.794352Mb	TraesCS2B02G054900LC	F-box family protein
MQTL-11	chr2B	25.804855Mb	25.805121Mb	TraesCS2B02G055000LC	WUS-interacting protein 2
MQTL-11	chr2B	25.842785Mb	25.844331Mb	TraesCS2B02G052700	F-box family protein
MQTL-11	chr2B	25.848235Mb	25.848689Mb	TraesCS2B02G052800	Basic blue copper family protein
MQTL-11	chr2B	25.8619Mb	25.862447Mb	TraesCS2B02G052900	DNA topoisomerase
MQTL-11	chr2B	25.94738Mb	25.948299Mb	TraesCS2B02G055100LC	Microtubule-actin cross-linking factor 1
MQTL-11	chr2B	26.028308Mb	26.028739Mb	TraesCS2B02G055200LC	Retrotransposon protein, putative, unclassified
MQTL-11	chr2B	26.029583Mb	26.029882Mb	TraesCS2B02G055300LC	26S protease regulatory subunit 8
MQTL-11	chr2B	26.098936Mb	26.101724Mb	TraesCS2B02G053000	Transmembrane protein 115
MQTL-11	chr2B	26.103742Mb	26.106283Mb	TraesCS2B02G053100	Eukaryotic translation initiation factor 3 subunit M
MQTL-11	chr2B	26.107447Mb	26.107659Mb	TraesCS2B02G055400LC	Calcitonin
MQTL-11	chr2B	26.108559Mb	26.110097Mb	TraesCS2B02G055500LC	Glycosyltransferases
MQTL-11	chr2B	26.127763Mb	26.128278Mb	TraesCS2B02G055600LC	1-deoxy-D-xylulose-5-phosphate synthase
MQTL-11	chr2B	26.135642Mb	26.136547Mb	TraesCS2B02G053200	Acidic chitinase
MQTL-11	chr2B	26.152512Mb	26.15273Mb	TraesCS2B02G055700LC	26S protease regulatory subunit 8 homolog
MQTL-11	chr2B	26.153972Mb	26.15419Mb	TraesCS2B02G055800LC	LINE-1 reverse transcriptase-like protein
MQTL-11	chr2B	26.175426Mb	26.177487Mb	TraesCS2B02G053300	Kinase, putative
MQTL-11	chr2B	26.186835Mb	26.187872Mb	TraesCS2B02G053400	Alpha/beta-Hydrolases superfamily protein, putative
MQTL-11	chr2B	26.197428Mb	26.199413Mb	TraesCS2B02G055900LC	Protein FAR1-RELATED SEQUENCE 3
MQTL-11	chr2B	26.20157Mb	26.202031Mb	TraesCS2B02G056000LC	Acidic chitinase
MQTL-11	chr2B	26.283077Mb	26.287048Mb	TraesCS2B02G056100LC	Dirigent protein
MQTL-11	chr2B	26.291107Mb	26.293065Mb	TraesCS2B02G053500	Receptor lectin kinase
MQTL-11	chr2B	26.297279Mb	26.301718Mb	TraesCS2B02G053600	Acetyltransferase component of pyruvate dehydrogenase complex
MQTL-11	chr2B	26.309887Mb	26.31802Mb	TraesCS2B02G053700	Glutamyl-tRNA(Gln) amidotransferase subunit A
MQTL-11	chr2B	26.322052Mb	26.337175Mb	TraesCS2B02G053800	Glutamyl-tRNA(Gln) amidotransferase subunit A
MQTL-11	chr2B	26.348871Mb	26.349485Mb	TraesCS2B02G053900	Ethylene-responsive transcription factor
MQTL-11	chr2B	26.354276Mb	26.355058Mb	TraesCS2B02G054000	Ethylene-responsive transcription factor
MQTL-11	chr2B	26.3865Mb	26.386826Mb	TraesCS2B02G056200LC	Retrotransposon protein, putative, unclassified
MQTL-11	chr2B	26.387392Mb	26.387706Mb	TraesCS2B02G056300LC	Endonuclease/exonuclease/phosphatase family protein
MQTL-11	chr2B	26.389195Mb	26.389485Mb	TraesCS2B02G056400LC	D-3-phosphoglycerate dehydrogenase
MQTL-11	chr2B	26.448451Mb	26.448684Mb	TraesCS2B02G056500LC	Transposon protein, putative, Pong sub-class
MQTL-11	chr2B	26.449236Mb	26.449835Mb	TraesCS2B02G054100	Ethylene-responsive transcription factor
MQTL-11	chr2B	26.491367Mb	26.495459Mb	TraesCS2B02G054200	Embryogenesis transmembrane protein-like
MQTL-11	chr2B	26.507188Mb	26.507907Mb	TraesCS2B02G056600LC	Ankyrin repeat family protein
MQTL-11	chr2B	26.508986Mb	26.51059Mb	TraesCS2B02G054300	Embryogenesis transmembrane protein-like
MQTL-11	chr2B	26.514661Mb	26.515047Mb	TraesCS2B02G056700LC	NAD(P)H-quinone oxidoreductase subunit 3
MQTL-11	chr2B	26.563715Mb	26.567897Mb	TraesCS2B02G054400	Mitochondrial inner membrane protease subunit 1
MQTL-11	chr2B	26.569697Mb	26.574008Mb	TraesCS2B02G054500	Protein kinase
MQTL-11	chr2B	26.574108Mb	26.578756Mb	TraesCS2B02G054600	Phosphoglycerate mutase-like protein
MQTL-11	chr2B	26.581276Mb	26.586741Mb	TraesCS2B02G054700	Phosphoglycerate mutase-like protein
MQTL-11	chr2B	26.58841Mb	26.592243Mb	TraesCS2B02G056800LC	Phosphoglycerate mutase-like protein
MQTL-11	chr2B	26.706939Mb	26.711005Mb	TraesCS2B02G054800	Phosphoglycerate mutase-like protein
MQTL-11	chr2B	26.745952Mb	26.746691Mb	TraesCS2B02G056900LC	mechanosensitive channel of small conductance-like 10
MQTL-11	chr2B	26.751379Mb	26.755425Mb	TraesCS2B02G054900	Disease resistance protein
MQTL-11	chr2B	26.848946Mb	26.857277Mb	TraesCS2B02G055000	NBS-LRR disease resistance protein-like
MQTL-11	chr2B	26.88464Mb	26.885625Mb	TraesCS2B02G057000LC	Disease resistance protein (TIR-NBS-LRR class) family
MQTL-11	chr2B	26.904993Mb	26.907444Mb	TraesCS2B02G055100	Anthocyanidin reductase
MQTL-11	chr2B	26.941873Mb	26.955352Mb	TraesCS2B02G055200	NBS-LRR disease resistance protein-like
MQTL-11	chr2B	26.956233Mb	26.95727Mb	TraesCS2B02G057100LC	TIR-NBS-LRR class disease resistance protein
MQTL-11	chr2B	26.986958Mb	26.993072Mb	TraesCS2B02G055300	NBS-LRR disease resistance protein-like
MQTL-11	chr2B	26.996992Mb	27.000147Mb	TraesCS2B02G057200LC	Anthocyanidin reductase
MQTL-11	chr2B	27.009968Mb	27.010338Mb	TraesCS2B02G057300LC	HXXXD-type acyl-transferase family protein
MQTL-11	chr2B	27.010387Mb	27.011558Mb	TraesCS2B02G055400	HXXXD-type acyl-transferase family protein
MQTL-11	chr2B	27.01745Mb	27.018033Mb	TraesCS2B02G055500	Dirigent protein
MQTL-11	chr2B	27.029984Mb	27.031187Mb	TraesCS2B02G055600	Dirigent protein
MQTL-11	chr2B	27.067984Mb	27.068427Mb	TraesCS2B02G057400LC	Retrotransposon protein, putative, unclassified, expressed
MQTL-11	chr2B	27.086113Mb	27.089102Mb	TraesCS2B02G055700	Bidirectional sugar transporter SWEET
MQTL-11	chr2B	27.193194Mb	27.19386Mb	TraesCS2B02G057500LC	Sn1-specific diacylglycerol lipase alpha
MQTL-11	chr2B	27.249819Mb	27.252279Mb	TraesCS2B02G055800	Bidirectional sugar transporter SWEET
MQTL-11	chr2B	27.287526Mb	27.28925Mb	TraesCS2B02G055900	Bidirectional sugar transporter SWEET
MQTL-11	chr2B	27.355833Mb	27.357557Mb	TraesCS2B02G056000	Bidirectional sugar transporter SWEET
MQTL-11	chr2B	27.369285Mb	27.369512Mb	TraesCS2B02G057600LC	Retrotransposon protein, putative, unclassified
MQTL-11	chr2B	27.406879Mb	27.408603Mb	TraesCS2B02G056100	Bidirectional sugar transporter SWEET
MQTL-11	chr2B	27.522669Mb	27.522986Mb	TraesCS2B02G057610LC	Ribonuclease H-like superfamily protein
MQTL-11	chr2B	27.525117Mb	27.525386Mb	TraesCS2B02G057700LC	Serine-rich protein
MQTL-11	chr2B	27.529414Mb	27.530337Mb	TraesCS2B02G056300	WRKY transcription factor, putative
MQTL-11	chr2B	27.536392Mb	27.537479Mb	TraesCS2B02G056400	WRKY transcription factor
MQTL-11	chr2B	27.543407Mb	27.547085Mb	TraesCS2B02G056500	NBS-LRR resistance-like protein
MQTL-11	chr2B	27.58171Mb	27.582603Mb	TraesCS2B02G057800LC	NBS-LRR resistance-like protein
MQTL-11	chr2B	27.583147Mb	27.584771Mb	TraesCS2B02G057900LC	NBS-LRR resistance-like protein
MQTL-11	chr2B	27.615844Mb	27.617082Mb	TraesCS2B02G058000LC	Disease resistance protein (TIR-NBS-LRR class) family
MQTL-11	chr2B	27.619449Mb	27.620658Mb	TraesCS2B02G056600	NBS-LRR resistance-like protein
MQTL-11	chr2B	27.622546Mb	27.622977Mb	TraesCS2B02G058100LC	Calcium/calmodulin-dependent protein kinase type 1G
MQTL-11	chr2B	27.636209Mb	27.636834Mb	TraesCS2B02G056700	Dirigent protein
MQTL-11	chr2B	27.707781Mb	27.712035Mb	TraesCS2B02G056800	Formin-like protein
MQTL-11	chr2B	27.711459Mb	27.711662Mb	TraesCS2B02G058200LC	5'-3' exonuclease family protein
MQTL-11	chr2B	27.715435Mb	27.718795Mb	TraesCS2B02G056900	Histone acetyltransferase
MQTL-11	chr2B	27.720895Mb	27.729375Mb	TraesCS2B02G057000	Mortality factor 4-like protein 1
MQTL-11	chr2B	27.735912Mb	27.737654Mb	TraesCS2B02G057100	Cytochrome P450 family protein
MQTL-11	chr2B	27.888422Mb	27.894223Mb	TraesCS2B02G057200	ELMO domain-containing protein, putative
MQTL-11	chr2B	27.894739Mb	27.895197Mb	TraesCS2B02G058300LC	WD-repeat protein, putative
MQTL-11	chr2B	27.896023Mb	27.899511Mb	TraesCS2B02G057300	Zinc finger (C3HC4-type RING finger) family protein
MQTL-11	chr2B	27.925564Mb	27.926603Mb	TraesCS2B02G058400LC	Polynucleotidyl transferase, ribonuclease H-like superfamily protein
MQTL-11	chr2B	27.953468Mb	27.954562Mb	TraesCS2B02G057400	Upf0496 protein
MQTL-11	chr2B	28.013352Mb	28.014585Mb	TraesCS2B02G057500	CASP-like protein
MQTL-11	chr2B	28.085997Mb	28.086351Mb	TraesCS2B02G058500LC	Retrotransposon protein, putative, unclassified
MQTL-11	chr2B	28.093516Mb	28.097666Mb	TraesCS2B02G057600	NRT1/PTR family protein 2.2
MQTL-11	chr2B	28.173682Mb	28.175998Mb	TraesCS2B02G057700	NRT1/PTR family protein 2.2
MQTL-11	chr2B	28.254628Mb	28.257873Mb	TraesCS2B02G057800	Cytochrome P450
MQTL-11	chr2B	28.271903Mb	28.27438Mb	TraesCS2B02G057900	Cytochrome P450
MQTL-11	chr2B	28.293522Mb	28.294612Mb	TraesCS2B02G058600LC	Cytochrome P450
MQTL-11	chr2B	28.324202Mb	28.325368Mb	TraesCS2B02G058700LC	GDSL esterase/lipase
MQTL-11	chr2B	28.325454Mb	28.328018Mb	TraesCS2B02G058800LC	Polynucleotidyl transferase, ribonuclease H-like superfamily protein
MQTL-11	chr2B	28.331624Mb	28.340601Mb	TraesCS2B02G058000	Cytochrome P450
MQTL-11	chr2B	28.331693Mb	28.331908Mb	TraesCS2B02G058900LC	CCCH-type zinc finger family protein
MQTL-11	chr2B	28.349197Mb	28.358863Mb	TraesCS2B02G058100	Cytochrome P450
MQTL-11	chr2B	28.360157Mb	28.360825Mb	TraesCS2B02G059000LC	Retrotransposon protein, putative, unclassified, expressed
MQTL-11	chr2B	28.365291Mb	28.374435Mb	TraesCS2B02G058200	Cyclopropane-fatty-acyl-phospholipid synthase
MQTL-13	chr2D	2.510738Mb	2.512279Mb	TraesCS2D02G004300	Cytochrome P450 family protein, expressed
MQTL-13	chr2D	2.515567Mb	2.515967Mb	TraesCS2D02G004400	Alpha-galactosidase
MQTL-13	chr2D	2.53817Mb	2.544036Mb	TraesCS2D02G004500	Disease resistance protein (NBS-LRR class) family
MQTL-13	chr2D	2.547482Mb	2.551041Mb	TraesCS2D02G004600	NBS-LRR-like resistance protein
MQTL-13	chr2D	2.614568Mb	2.615251Mb	TraesCS2D02G004700	3'-N-debenzoyl-2'-deoxytaxol N-benzoyltransferase
MQTL-13	chr2D	2.619156Mb	2.622842Mb	TraesCS2D02G003700LC	Mitochondrial metalloendopeptidase OMA1
MQTL-13	chr2D	2.636276Mb	2.636773Mb	TraesCS2D02G003800LC	LINE-1 reverse transcriptase
MQTL-13	chr2D	2.636813Mb	2.63755Mb	TraesCS2D02G003900LC	LINE-1 reverse transcriptase like
MQTL-13	chr2D	2.642562Mb	2.652566Mb	TraesCS2D02G004800	Terpene synthase
MQTL-13	chr2D	2.676714Mb	2.688712Mb	TraesCS2D02G004900	NBS-LRR disease resistance protein-like protein
MQTL-13	chr2D	2.693068Mb	2.697147Mb	TraesCS2D02G005000	Terpene synthase
MQTL-13	chr2D	2.723965Mb	2.747257Mb	TraesCS2D02G004000LC	NBS-LRR disease resistance protein-like protein
MQTL-13	chr2D	2.744174Mb	2.745175Mb	TraesCS2D02G004100LC	Polyketide cyclase/dehydrase and lipid transport superfamily protein
MQTL-13	chr2D	2.750445Mb	2.760123Mb	TraesCS2D02G005100	RING/U-box superfamily protein
MQTL-13	chr2D	2.769274Mb	2.770637Mb	TraesCS2D02G004200LC	HXXXD-type acyl-transferase family protein
MQTL-13	chr2D	2.774519Mb	2.776972Mb	TraesCS2D02G004300LC	Serine/threonine-protein kinase
MQTL-13	chr2D	2.8096Mb	2.811516Mb	TraesCS2D02G005200	Cytochrome P450
MQTL-13	chr2D	2.814994Mb	2.818331Mb	TraesCS2D02G005300	Terpene synthase
MQTL-13	chr2D	2.823937Mb	2.824734Mb	TraesCS2D02G004400LC	Cytochrome P450, putative
MQTL-13	chr2D	2.824918Mb	2.825244Mb	TraesCS2D02G004500LC	Retrotransposon protein, putative, unclassified
MQTL-13	chr2D	2.874477Mb	2.876311Mb	TraesCS2D02G005400	Cytochrome P450
MQTL-13	chr2D	2.880064Mb	2.880501Mb	TraesCS2D02G004600LC	Serine/threonine protein phosphatase 7 long form isogeny
MQTL-13	chr2D	2.880521Mb	2.880925Mb	TraesCS2D02G004700LC	Transposon protein, putative, Mutator sub-class
MQTL-13	chr2D	2.886502Mb	2.886795Mb	TraesCS2D02G004800LC	Transposon protein, putative, Mutator sub-class, expressed
MQTL-13	chr2D	2.89047Mb	2.894823Mb	TraesCS2D02G005500	Terpene synthase
MQTL-13	chr2D	2.903036Mb	2.904607Mb	TraesCS2D02G005600	3'-N-debenzoyl-2'-deoxytaxol N-benzoyltransferase
MQTL-13	chr2D	2.908902Mb	2.910104Mb	TraesCS2D02G005700	Cytochrome P450 family protein
MQTL-13	chr2D	2.914692Mb	2.915075Mb	TraesCS2D02G004900LC	Retrovirus-related Pol polyprotein LINE-1
MQTL-13	chr2D	2.93051Mb	2.93206Mb	TraesCS2D02G005800	Cytochrome P450 family protein, expressed
MQTL-13	chr2D	2.932397Mb	2.935639Mb	TraesCS2D02G005900	Cytochrome P450, putative
MQTL-13	chr2D	2.944302Mb	2.946403Mb	TraesCS2D02G005000LC	Cytochrome P450 family protein, expressed
MQTL-13	chr2D	2.947075Mb	2.948595Mb	TraesCS2D02G006000	FAD-binding Berberine family protein
MQTL-13	chr2D	2.960151Mb	2.961022Mb	TraesCS2D02G006100	BAH and TFIIS domain-containing protein
MQTL-13	chr2D	3.004582Mb	3.004974Mb	TraesCS2D02G005100LC	Protein kinase superfamily protein
MQTL-13	chr2D	3.004751Mb	3.005458Mb	TraesCS2D02G006200	Late embryogenesis abundant (LEA) hydroxyproline-rich glycoprotein family member
MQTL-13	chr2D	3.012233Mb	3.012944Mb	TraesCS2D02G006300	RNA-binding (RRM/RBD/RNP motifs) family protein
MQTL-13	chr2D	3.016217Mb	3.019539Mb	TraesCS2D02G006400	WEB family protein
MQTL-13	chr2D	3.033992Mb	3.035747Mb	TraesCS2D02G006500	Cytochrome P450
MQTL-13	chr2D	3.077088Mb	3.080055Mb	TraesCS2D02G006600	Phosphotransferase
MQTL-13	chr2D	3.080673Mb	3.084736Mb	TraesCS2D02G006700	Cytochrome P450
MQTL-13	chr2D	3.119076Mb	3.119981Mb	TraesCS2D02G006800	Sulfotransferase
MQTL-13	chr2D	3.139335Mb	3.13962Mb	TraesCS2D02G005200LC	2-oxoglutarate decarboxylase/hydro-lyase/magnesium ion-binding protein
MQTL-13	chr2D	3.221479Mb	3.223179Mb	TraesCS2D02G006900	Cytochrome P450
MQTL-13	chr2D	3.30455Mb	3.304849Mb	TraesCS2D02G005300LC	Ribosomal RNA small subunit methyltransferase G
MQTL-13	chr2D	3.306814Mb	3.307209Mb	TraesCS2D02G005400LC	S-type anion channel SLAH3
MQTL-13	chr2D	3.453993Mb	3.454271Mb	TraesCS2D02G005500LC	Terpene synthase
MQTL-13	chr2D	3.575203Mb	3.575505Mb	TraesCS2D02G005600LC	adenosine kinase 2
MQTL-13	chr2D	3.576912Mb	3.577268Mb	TraesCS2D02G005700LC	Starch synthase, chloroplastic/amyloplastic
MQTL-13	chr2D	3.750204Mb	3.760428Mb	TraesCS2D02G007000	Terpene synthase
MQTL-13	chr2D	3.771949Mb	3.772425Mb	TraesCS2D02G005800LC	DNA mismatch repair protein MutS
MQTL-13	chr2D	3.77442Mb	3.789494Mb	TraesCS2D02G007100	Histone-lysine N-methyltransferase
MQTL-13	chr2D	3.778632Mb	3.779075Mb	TraesCS2D02G005900LC	Transposon protein, putative, Pong sub-class, expressed
MQTL-13	chr2D	3.803555Mb	3.804469Mb	TraesCS2D02G006000LC	Coatomer subunit beta
MQTL-13	chr2D	3.968024Mb	3.971944Mb	TraesCS2D02G007200	Cytochrome P450
MQTL-13	chr2D	3.974205Mb	3.975289Mb	TraesCS2D02G006100LC	Cytochrome P450
MQTL-13	chr2D	3.987371Mb	3.991451Mb	TraesCS2D02G006200LC	Terpene synthase
MQTL-13	chr2D	4.013131Mb	4.015214Mb	TraesCS2D02G006300LC	Cytochrome P450
MQTL-13	chr2D	4.018914Mb	4.019318Mb	TraesCS2D02G006400LC	Cytochrome P450
MQTL-13	chr2D	4.02528Mb	4.029551Mb	TraesCS2D02G007300	Cytochrome P450
MQTL-13	chr2D	4.0309Mb	4.03265Mb	TraesCS2D02G007400	Cytochrome P450
MQTL-13	chr2D	4.038112Mb	4.043333Mb	TraesCS2D02G007500	Terpene synthase
MQTL-13	chr2D	4.10286Mb	4.104419Mb	TraesCS2D02G007600	Cytochrome P450 family protein
MQTL-13	chr2D	4.110149Mb	4.113527Mb	TraesCS2D02G007700	Cytochrome P450
MQTL-13	chr2D	4.188575Mb	4.190045Mb	TraesCS2D02G007800	3'-N-debenzoyl-2'-deoxytaxol N-benzoyltransferase
MQTL-13	chr2D	4.325016Mb	4.325291Mb	TraesCS2D02G007900	Ribonuclease H-like superfamily protein
MQTL-13	chr2D	4.326431Mb	4.327945Mb	TraesCS2D02G006500LC	Cytochrome P450 family protein, expressed
MQTL-13	chr2D	4.329657Mb	4.331388Mb	TraesCS2D02G006600LC	Cytochrome P450
MQTL-13	chr2D	4.352516Mb	4.353139Mb	TraesCS2D02G006700LC	Cytochrome P450 family protein, expressed
MQTL-13	chr2D	4.3551Mb	4.356582Mb	TraesCS2D02G008000	Cytochrome P450
MQTL-13	chr2D	4.383149Mb	4.384663Mb	TraesCS2D02G006800LC	Cytochrome P450 family protein, expressed
MQTL-13	chr2D	4.387564Mb	4.388106Mb	TraesCS2D02G008100	Cytochrome P450
MQTL-13	chr2D	4.456267Mb	4.456767Mb	TraesCS2D02G006900LC	Transposon protein, putative, Mutator sub-class
MQTL-13	chr2D	4.458425Mb	4.460371Mb	TraesCS2D02G008200	ATP synthase E chain
MQTL-13	chr2D	4.46151Mb	4.465681Mb	TraesCS2D02G008300	Cytomatrix protein-like protein
MQTL-13	chr2D	4.496959Mb	4.497606Mb	TraesCS2D02G008400	LOB domain-containing protein, putative
MQTL-13	chr2D	4.500177Mb	4.500617Mb	TraesCS2D02G007000LC	Retrotransposon protein, putative, unclassified
MQTL-13	chr2D	4.596666Mb	4.597667Mb	TraesCS2D02G008500	Sulfotransferase
MQTL-13	chr2D	4.663104Mb	4.663472Mb	TraesCS2D02G007100LC	3-phosphoshikimate 1-carboxyvinyltransferase
MQTL-13	chr2D	4.667531Mb	4.667833Mb	TraesCS2D02G007200LC	U5 small nuclear ribonucleoprotein helicase
MQTL-13	chr2D	4.669705Mb	4.670878Mb	TraesCS2D02G007300LC	Terpene synthase
MQTL-13	chr2D	4.67131Mb	4.671573Mb	TraesCS2D02G008600	Terpene synthase
MQTL-13	chr2D	4.685419Mb	4.691016Mb	TraesCS2D02G008700	Terpene synthase
MQTL-13	chr2D	4.705497Mb	4.711225Mb	TraesCS2D02G008800	Terpene synthase
MQTL-13	chr2D	4.705741Mb	4.708421Mb	TraesCS2D02G007400LC	4-hydroxy-3-methylbut-2-en-1-yl diphosphate synthase (flavodoxin)
MQTL-13	chr2D	4.773144Mb	4.816639Mb	TraesCS2D02G008900	Glycerol-3-phosphate dehydrogenase [NAD(P)+]
MQTL-13	chr2D	4.793054Mb	4.793485Mb	TraesCS2D02G007500LC	Transposon protein, putative, CACTA, En/Spm sub-class
MQTL-13	chr2D	5.079369Mb	5.080937Mb	TraesCS2D02G009000	Glycosyltransferase
MQTL-13	chr2D	5.086662Mb	5.089316Mb	TraesCS2D02G009100	Major Facilitator Superfamily protein, expressed
MQTL-13	chr2D	5.090178Mb	5.090696Mb	TraesCS2D02G007600LC	DNA topoisomerase
MQTL-13	chr2D	5.097928Mb	5.100402Mb	TraesCS2D02G009200	Major Facilitator Superfamily protein, expressed
MQTL-13	chr2D	5.116346Mb	5.117515Mb	TraesCS2D02G009300	F-box family protein
MQTL-13	chr2D	5.118501Mb	5.118866Mb	TraesCS2D02G009400	Gibberellin-regulated family protein
MQTL-13	chr2D	5.121507Mb	5.122028Mb	TraesCS2D02G007700LC	NBS-LRR disease resistance protein
MQTL-13	chr2D	5.122054Mb	5.123172Mb	TraesCS2D02G007800LC	Rp1-like protein
MQTL-13	chr2D	5.12359Mb	5.1243Mb	TraesCS2D02G007900LC	Disease resistance protein
MQTL-13	chr2D	5.145606Mb	5.146129Mb	TraesCS2D02G008000LC	Clathrin heavy chain
MQTL-13	chr2D	5.151304Mb	5.151784Mb	TraesCS2D02G009500	Defensin-like (DEFL) family protein
MQTL-13	chr2D	5.15869Mb	5.163773Mb	TraesCS2D02G009600	tRNA-dihydrouridine(47) synthase [NAD(P)(+)]
MQTL-13	chr2D	5.165221Mb	5.166764Mb	TraesCS2D02G009700	Peptidyl-prolyl cis-trans isomerase
MQTL-13	chr2D	5.174614Mb	5.175269Mb	TraesCS2D02G009800	Transmembrane protein 234 like
MQTL-13	chr2D	5.176046Mb	5.176372Mb	TraesCS2D02G008100LC	EMS-MUTAGENIZED BRI1 SUPPRESSOR 1
MQTL-13	chr2D	5.176788Mb	5.17832Mb	TraesCS2D02G009900	NBS-LRR-like resistance protein
MQTL-13	chr2D	5.179839Mb	5.184003Mb	TraesCS2D02G010000	Homeobox leucine zipper protein
MQTL-13	chr2D	5.191244Mb	5.192545Mb	TraesCS2D02G010100	NBS-LRR-like resistance protein
MQTL-13	chr2D	5.201782Mb	5.204683Mb	TraesCS2D02G008200LC	Defensin
MQTL-13	chr2D	5.23028Mb	5.232844Mb	TraesCS2D02G010200	Pentatricopeptide repeat-containing protein
MQTL-13	chr2D	5.233489Mb	5.236944Mb	TraesCS2D02G010300	Arginine/serine-rich splicing factor, putative
MQTL-13	chr2D	5.267242Mb	5.268696Mb	TraesCS2D02G008300LC	Glycosyltransferase
MQTL-13	chr2D	5.274686Mb	5.277385Mb	TraesCS2D02G008400LC	B3 domain-containing protein
MQTL-13	chr2D	5.280155Mb	5.290578Mb	TraesCS2D02G010400	ABC transporter B family protein
MQTL-13	chr2D	5.294616Mb	5.309253Mb	TraesCS2D02G010500	ABC transporter B family protein
MQTL-13	chr2D	5.315478Mb	5.316126Mb	TraesCS2D02G010600	Avr9/Cf-9 rapidly elicited protein
MQTL-13	chr2D	5.320843Mb	5.323986Mb	TraesCS2D02G010700	Pyruvate dehydrogenase E1 component subunit alpha
MQTL-13	chr2D	5.325844Mb	5.328407Mb	TraesCS2D02G010800	StAR-related lipid transfer protein
MQTL-13	chr2D	5.389244Mb	5.392105Mb	TraesCS2D02G010900	Receptor protein kinase, putative
MQTL-13	chr2D	5.395029Mb	5.395439Mb	TraesCS2D02G008500LC	Leucine-rich repeat receptor-like protein kinase family protein
MQTL-13	chr2D	5.395486Mb	5.395806Mb	TraesCS2D02G008600LC	Leucine-rich repeat receptor-like protein kinase family protein
MQTL-13	chr2D	5.395873Mb	5.396349Mb	TraesCS2D02G008700LC	Leucine-rich repeat receptor-like protein kinase family protein, putative
MQTL-13	chr2D	5.396418Mb	5.397194Mb	TraesCS2D02G008800LC	Leucine-rich repeat receptor-like protein kinase family protein, putative
MQTL-13	chr2D	5.397334Mb	5.398241Mb	TraesCS2D02G008900LC	Receptor protein kinase, putative
MQTL-13	chr2D	5.420318Mb	5.422126Mb	TraesCS2D02G011000	F-box protein family-like
MQTL-13	chr2D	5.424173Mb	5.425342Mb	TraesCS2D02G011100	Leucine-rich repeat receptor-like kinase
MQTL-13	chr2D	5.435307Mb	5.440674Mb	TraesCS2D02G011200	Mediator of RNA polymerase II transcription subunit 15a
MQTL-13	chr2D	5.481651Mb	5.481836Mb	TraesCS2D02G009000LC	Gibberellin-regulated family protein
MQTL-13	chr2D	5.581981Mb	5.582379Mb	TraesCS2D02G011300	S-ribosylhomocysteine lyase
MQTL-13	chr2D	5.585238Mb	5.588064Mb	TraesCS2D02G011400	Agenet domain, putative
MQTL-13	chr2D	5.593272Mb	5.593573Mb	TraesCS2D02G009100LC	stromal ascorbate peroxidase
MQTL-13	chr2D	5.615537Mb	5.61616Mb	TraesCS2D02G011500	Histone superfamily protein
MQTL-13	chr2D	5.630432Mb	5.631909Mb	TraesCS2D02G009200LC	BED zinc finger,hAT family dimerization domain, putative
MQTL-13	chr2D	5.631928Mb	5.632791Mb	TraesCS2D02G009300LC	BED zinc finger,hAT family dimerization domain
MQTL-13	chr2D	5.639445Mb	5.639833Mb	TraesCS2D02G009400LC	Citrate synthase family protein
MQTL-13	chr2D	5.642701Mb	5.64312Mb	TraesCS2D02G011600	SPA (suppressor of phyA-105) protein family
MQTL-13	chr2D	5.665723Mb	5.666274Mb	TraesCS2D02G009500LC	ATP binding microtubule motor family protein
MQTL-13	chr2D	5.668911Mb	5.67407Mb	TraesCS2D02G011700	WRKY transcription factor
MQTL-13	chr2D	5.681194Mb	5.684587Mb	TraesCS2D02G011800	TOM1-like protein 2
MQTL-13	chr2D	5.689019Mb	5.691009Mb	TraesCS2D02G011900	transmembrane protein, putative (DUF594)
MQTL-13	chr2D	5.692177Mb	5.692908Mb	TraesCS2D02G009600LC	Mg-protoporphyrin IX chelatase
MQTL-13	chr2D	5.699384Mb	5.700113Mb	TraesCS2D02G009700LC	3-isopropylmalate dehydratase small subunit
MQTL-13	chr2D	5.701187Mb	5.701705Mb	TraesCS2D02G009800LC	Retrotransposon protein, putative, unclassified
MQTL-13	chr2D	5.728121Mb	5.730271Mb	TraesCS2D02G012000	Werner Syndrome-like exonuclease
MQTL-13	chr2D	5.747582Mb	5.748847Mb	TraesCS2D02G012100	Flavin-containing monooxygenase
MQTL-13	chr2D	5.762836Mb	5.768407Mb	TraesCS2D02G012200	Evolutionarily conserved C-terminal region 2
MQTL-13	chr2D	5.771169Mb	5.774061Mb	TraesCS2D02G009900LC	DUF1644 family protein
MQTL-13	chr2D	5.876269Mb	5.876985Mb	TraesCS2D02G010000LC	OSBP(oxysterol binding protein)-related protein 1D
MQTL-13	chr2D	5.876406Mb	5.877014Mb	TraesCS2D02G012300	Disease resistance protein (TIR-NBS-LRR class) family
MQTL-13	chr2D	5.88222Mb	5.882713Mb	TraesCS2D02G012400	ATP-dependent DNA helicase PcrA
MQTL-13	chr2D	5.891696Mb	5.891944Mb	TraesCS2D02G010100LC	Leucine-rich receptor-like protein kinase family protein
MQTL-13	chr2D	5.897594Mb	5.89829Mb	TraesCS2D02G012500	DNAJ heat shock N-terminal domain-containing protein
MQTL-13	chr2D	5.902826Mb	5.903828Mb	TraesCS2D02G010200LC	cytochrome oxidase complex assembly protein
MQTL-13	chr2D	5.921152Mb	5.921798Mb	TraesCS2D02G012600	Poly [ADP-ribose] polymerase 1
MQTL-13	chr2D	5.92414Mb	5.924885Mb	TraesCS2D02G012700	Cytochrome oxidase complex assembly protein
MQTL-13	chr2D	5.929417Mb	5.931902Mb	TraesCS2D02G010300LC	Subtilisin-like protease
MQTL-13	chr2D	6.066916Mb	6.067113Mb	TraesCS2D02G010400LC	TTF-type zinc finger protein with HAT dimerization domain-containing protein
MQTL-13	chr2D	6.067811Mb	6.068404Mb	TraesCS2D02G010500LC	Gibberellin 2-beta-dioxygenase 8
MQTL-13	chr2D	6.078826Mb	6.09263Mb	TraesCS2D02G010600LC	Eukaryotic translation initiation factor 4E-binding protein 3
MQTL-13	chr2D	6.097871Mb	6.111886Mb	TraesCS2D02G010700LC	Bidirectional sugar transporter SWEET
MQTL-13	chr2D	6.121491Mb	6.121736Mb	TraesCS2D02G010800LC	Retrotransposon protein, putative, unclassified
MQTL-13	chr2D	6.168766Mb	6.169116Mb	TraesCS2D02G010900LC	Bidirectional sugar transporter SWEET
MQTL-13	chr2D	6.204776Mb	6.207641Mb	TraesCS2D02G012800	Cytochrome P450
MQTL-13	chr2D	6.281349Mb	6.282296Mb	TraesCS2D02G011000LC	Protein transport Sec24-like protein
MQTL-13	chr2D	6.282575Mb	6.283728Mb	TraesCS2D02G011100LC	Transport protein sec24-like protein
MQTL-13	chr2D	6.305601Mb	6.311332Mb	TraesCS2D02G011200LC	Protein FAR1-RELATED SEQUENCE 5
MQTL-13	chr2D	6.42373Mb	6.424151Mb	TraesCS2D02G011300LC	Bidirectional sugar transporter SWEET
MQTL-13	chr2D	6.424985Mb	6.431437Mb	TraesCS2D02G012900	Protein transport Sec24-like protein
MQTL-13	chr2D	6.464364Mb	6.465985Mb	TraesCS2D02G011400LC	Leucine--tRNA ligase
MQTL-13	chr2D	6.475142Mb	6.475489Mb	TraesCS2D02G011500LC	Retrotransposon protein, putative, unclassified
MQTL-13	chr2D	6.507849Mb	6.50979Mb	TraesCS2D02G013000	9-cis-epoxycarotenoid dioxygenase
MQTL-13	chr2D	6.522386Mb	6.52562Mb	TraesCS2D02G013100	Receptor-kinase, putative
MQTL-13	chr2D	6.559931Mb	6.560113Mb	TraesCS2D02G011600LC	30S ribosomal protein S15
MQTL-13	chr2D	6.567126Mb	6.567443Mb	TraesCS2D02G011700LC	GRF zinc finger family protein
MQTL-13	chr2D	6.593754Mb	6.597232Mb	TraesCS2D02G013200	Receptor-kinase, putative
MQTL-13	chr2D	6.599994Mb	6.603202Mb	TraesCS2D02G013300	Receptor-kinase, putative
MQTL-13	chr2D	6.604123Mb	6.604707Mb	TraesCS2D02G011800LC	Retrotransposon protein, putative, unclassified
MQTL-13	chr2D	6.605307Mb	6.605672Mb	TraesCS2D02G011900LC	Endonuclease/exonuclease/phosphatase family protein
MQTL-13	chr2D	6.615262Mb	6.616218Mb	TraesCS2D02G012000LC	LINE-1 reverse transcriptase-like protein
MQTL-13	chr2D	6.634969Mb	6.635325Mb	TraesCS2D02G012100LC	DNA-directed RNA polymerase subunit beta'
MQTL-13	chr2D	6.635996Mb	6.642101Mb	TraesCS2D02G013400	Sterol 3-beta-glucosyltransferase
MQTL-13	chr2D	6.644217Mb	6.644648Mb	TraesCS2D02G012200LC	plastid transcriptionally active 9
MQTL-13	chr2D	6.648495Mb	6.650699Mb	TraesCS2D02G012300LC	Retrovirus-related Pol polyprotein from transposon TNT 1-94
MQTL-13	chr2D	6.652708Mb	6.653166Mb	TraesCS2D02G012400LC	Retrotransposon protein, putative, Ty1-copia subclass
MQTL-13	chr2D	6.658877Mb	6.664417Mb	TraesCS2D02G013500	Cell differentiation protein RCD1 like
MQTL-13	chr2D	6.664996Mb	6.671592Mb	TraesCS2D02G013600	AAR2 family protein
MQTL-13	chr2D	6.704651Mb	6.70564Mb	TraesCS2D02G012500LC	Leucine--tRNA ligase
MQTL-13	chr2D	6.704783Mb	6.708926Mb	TraesCS2D02G013700	Receptor protein kinase
MQTL-13	chr2D	6.705968Mb	6.707428Mb	TraesCS2D02G013800	Leucine-rich repeat protein kinase family protein
MQTL-13	chr2D	6.708562Mb	6.708933Mb	TraesCS2D02G012600LC	SU(VAR)3-9 homolog 6
MQTL-13	chr2D	6.720291Mb	6.720937Mb	TraesCS2D02G012700LC	Glycosyltransferase-like KOBITO 1
MQTL-13	chr2D	6.727303Mb	6.729606Mb	TraesCS2D02G012800LC	LINE-1 reverse transcriptase-like protein
MQTL-13	chr2D	6.829448Mb	6.83047Mb	TraesCS2D02G013900	Phytase
MQTL-13	chr2D	6.840929Mb	6.841756Mb	TraesCS2D02G012900LC	Jasmonate-induced protein
MQTL-13	chr2D	6.899514Mb	6.900173Mb	TraesCS2D02G014000	Jasmonate-induced protein
MQTL-13	chr2D	6.903781Mb	6.90596Mb	TraesCS2D02G014100	Phospholipase A1
MQTL-13	chr2D	6.927655Mb	6.930932Mb	TraesCS2D02G013000LC	methyl-CPG-binding domain protein 13
MQTL-13	chr2D	6.980289Mb	6.990847Mb	TraesCS2D02G013100LC	Transposon protein, putative, Mutator sub-class
MQTL-13	chr2D	7.000593Mb	7.003652Mb	TraesCS2D02G014200	Cytochrome P450 family protein
MQTL-13	chr2D	7.051695Mb	7.053421Mb	TraesCS2D02G014300	DEA(D/H)-box RNA helicase family protein
MQTL-13	chr2D	7.062908Mb	7.06643Mb	TraesCS2D02G014400	Cytochrome P450
MQTL-13	chr2D	7.072239Mb	7.074799Mb	TraesCS2D02G014500	Cytochrome P450 family protein
MQTL-13	chr2D	7.079183Mb	7.07983Mb	TraesCS2D02G013200LC	LINE-1 reverse transcriptase-like protein
MQTL-13	chr2D	7.085342Mb	7.088009Mb	TraesCS2D02G014600	Cytochrome P450 family protein
MQTL-13	chr2D	7.090099Mb	7.093013Mb	TraesCS2D02G014700	Cytochrome P450
MQTL-13	chr2D	7.148593Mb	7.15283Mb	TraesCS2D02G014800	Fructokinase-2
MQTL-13	chr2D	7.153332Mb	7.155426Mb	TraesCS2D02G013300LC	SKP1-like protein 4
MQTL-13	chr2D	7.1676Mb	7.169513Mb	TraesCS2D02G014900	FCH domain only protein 1
MQTL-13	chr2D	7.198327Mb	7.200661Mb	TraesCS2D02G015000	Cytochrome P450 family protein, expressed
MQTL-13	chr2D	7.203059Mb	7.203886Mb	TraesCS2D02G015100	Sulfotransferase
MQTL-13	chr2D	7.227396Mb	7.228157Mb	TraesCS2D02G015200	ABA-responsive binding factor
MQTL-13	chr2D	7.239579Mb	7.240039Mb	TraesCS2D02G015300	DEA(D/H)-box RNA helicase family protein
MQTL-13	chr2D	7.270943Mb	7.271665Mb	TraesCS2D02G013400LC	50S ribosomal protein L22
MQTL-13	chr2D	7.271106Mb	7.271606Mb	TraesCS2D02G013500LC	Specific tissue protein
MQTL-13	chr2D	7.292021Mb	7.293075Mb	TraesCS2D02G013600LC	Pentatricopeptide repeat-containing protein At3g13880
MQTL-13	chr2D	7.523991Mb	7.525315Mb	TraesCS2D02G015400	Cortactin-binding protein 2
MQTL-13	chr2D	7.525807Mb	7.528467Mb	TraesCS2D02G015500	Inosine-5'-monophosphate dehydrogenase
MQTL-13	chr2D	7.586794Mb	7.588553Mb	TraesCS2D02G015600	Cytochrome P450 family protein, expressed
MQTL-13	chr2D	7.645123Mb	7.646472Mb	TraesCS2D02G015700	Chalcone synthase
MQTL-13	chr2D	7.66088Mb	7.662754Mb	TraesCS2D02G013700LC	Heptahelical protein
MQTL-13	chr2D	7.666822Mb	7.667846Mb	TraesCS2D02G015800	Heptahelical transmembrane protein 4
MQTL-13	chr2D	7.687405Mb	7.688595Mb	TraesCS2D02G013800LC	Retrotransposon protein, putative, unclassified
MQTL-13	chr2D	7.695944Mb	7.697179Mb	TraesCS2D02G015900	Alpha/beta-Hydrolases superfamily protein
MQTL-13	chr2D	7.800098Mb	7.801241Mb	TraesCS2D02G016000	Cytochrome P450
MQTL-13	chr2D	7.801823Mb	7.802182Mb	TraesCS2D02G013900LC	protein kinase family protein
MQTL-13	chr2D	7.832776Mb	7.833015Mb	TraesCS2D02G014000LC	Cyst nematode resistance protein-like
MQTL-13	chr2D	7.834403Mb	7.835682Mb	TraesCS2D02G016100	Chalcone synthase
MQTL-13	chr2D	7.839635Mb	7.840919Mb	TraesCS2D02G016200	Chalcone synthase
MQTL-13	chr2D	7.87683Mb	7.889718Mb	TraesCS2D02G016300	O-acyltransferase WSD1
MQTL-13	chr2D	7.905374Mb	7.906447Mb	TraesCS2D02G014100LC	Transposon protein, putative, CACTA, En/Spm sub-class
MQTL-13	chr2D	7.970131Mb	7.972905Mb	TraesCS2D02G016400	NBS-LRR disease resistance protein, putative, expressed
MQTL-13	chr2D	7.974076Mb	7.976624Mb	TraesCS2D02G016500	Protein DA1-related 1
MQTL-13	chr2D	7.978812Mb	7.979135Mb	TraesCS2D02G014200LC	Transposon protein, putative, CACTA, En/Spm sub-class
MQTL-13	chr2D	7.994109Mb	7.994354Mb	TraesCS2D02G014300LC	Protein FAR1-RELATED SEQUENCE 3
MQTL-13	chr2D	7.995973Mb	7.997376Mb	TraesCS2D02G016600	Hydroxycinnamoyl-CoA transferase 2
MQTL-13	chr2D	8.00909Mb	8.009731Mb	TraesCS2D02G014400LC	Retrotransposon protein, putative, unclassified
MQTL-13	chr2D	8.010081Mb	8.010644Mb	TraesCS2D02G014500LC	Polynucleotidyl transferase, ribonuclease H-like superfamily protein
MQTL-13	chr2D	8.011032Mb	8.011706Mb	TraesCS2D02G014600LC	Retrotransposon protein, putative, unclassified
MQTL-13	chr2D	8.057857Mb	8.058051Mb	TraesCS2D02G014700LC	Transposon protein, putative, Pong sub-class
MQTL-13	chr2D	8.166158Mb	8.170773Mb	TraesCS2D02G016700	Laccase
MQTL-13	chr2D	8.219663Mb	8.224087Mb	TraesCS2D02G016800	Laccase
MQTL-13	chr2D	8.279727Mb	8.28008Mb	TraesCS2D02G014800LC	Disease resistance protein RPM1
MQTL-13	chr2D	8.281361Mb	8.289251Mb	TraesCS2D02G016900	LIM domain-containing protein 1
MQTL-13	chr2D	8.294716Mb	8.297209Mb	TraesCS2D02G017000	Serine-rich 25 kDa antigen protein
MQTL-13	chr2D	8.30144Mb	8.302585Mb	TraesCS2D02G017100	Protein PLANT CADMIUM RESISTANCE 2
MQTL-13	chr2D	8.32768Mb	8.32794Mb	TraesCS2D02G017200	Plant cadmium resistance 2, putative
MQTL-13	chr2D	8.337292Mb	8.338914Mb	TraesCS2D02G017300	Protein PLANT CADMIUM RESISTANCE 2
MQTL-13	chr2D	8.346453Mb	8.34893Mb	TraesCS2D02G017400	Serine/threonine-protein kinase
MQTL-13	chr2D	8.369533Mb	8.370588Mb	TraesCS2D02G014900LC	Phosphoribulokinase
MQTL-13	chr2D	8.377925Mb	8.379215Mb	TraesCS2D02G017500	Protein kinase
MQTL-13	chr2D	8.381785Mb	8.382435Mb	TraesCS2D02G015000LC	Lectin protein kinase
MQTL-13	chr2D	8.392101Mb	8.392583Mb	TraesCS2D02G015100LC	Transposon protein, putative, Pong sub-class
MQTL-13	chr2D	8.392922Mb	8.393505Mb	TraesCS2D02G015200LC	Imidazoleglycerol-phosphate dehydratase
MQTL-13	chr2D	8.419881Mb	8.424779Mb	TraesCS2D02G017600	Protein kinase
MQTL-13	chr2D	8.457259Mb	8.457579Mb	TraesCS2D02G015300LC	DNA-directed RNA polymerase subunit beta'
MQTL-13	chr2D	8.459387Mb	8.459629Mb	TraesCS2D02G015400LC	RNA-directed DNA polymerase (Reverse transcriptase)
MQTL-13	chr2D	8.460252Mb	8.460563Mb	TraesCS2D02G015500LC	PHD finger family protein
MQTL-13	chr2D	8.476608Mb	8.476919Mb	TraesCS2D02G015600LC	roline-rich extensin-like receptor kinase 4
MQTL-13	chr2D	8.477558Mb	8.47786Mb	TraesCS2D02G015700LC	Interleukin-1 beta
MQTL-13	chr2D	8.478193Mb	8.479383Mb	TraesCS2D02G017700	NB-ARC domain-containing disease resistance protein
MQTL-13	chr2D	8.48649Mb	8.487281Mb	TraesCS2D02G017800	DUF1635 family protein
MQTL-13	chr2D	8.495999Mb	8.501524Mb	TraesCS2D02G017900	Meiosis-specific protein PAIR3
MQTL-13	chr2D	8.505739Mb	8.510372Mb	TraesCS2D02G015800LC	Methyl-CpG-binding domain protein
MQTL-13	chr2D	8.567725Mb	8.572693Mb	TraesCS2D02G018000	Pectate lyase
MQTL-13	chr2D	8.625552Mb	8.625968Mb	TraesCS2D02G015900LC	Serine/threonine-protein phosphatase 7 long form-like protein
MQTL-13	chr2D	8.631238Mb	8.631792Mb	TraesCS2D02G016000LC	Transposon protein, putative, Mutator sub-class, expressed
MQTL-13	chr2D	8.632561Mb	8.633289Mb	TraesCS2D02G016100LC	Transposon protein, putative, Mutator sub-class, expressed
MQTL-13	chr2D	8.659798Mb	8.66127Mb	TraesCS2D02G018100	NB-ARC domain-containing disease resistance protein
MQTL-13	chr2D	8.666215Mb	8.667067Mb	TraesCS2D02G018200	Disease resistance protein RGA2
MQTL-13	chr2D	8.668147Mb	8.668458Mb	TraesCS2D02G016200LC	Xylose isomerase
MQTL-13	chr2D	8.669389Mb	8.673266Mb	TraesCS2D02G016300LC	Telomerase activating protein Est1
MQTL-13	chr2D	8.67069Mb	8.672153Mb	TraesCS2D02G018300	NB-ARC domain-containing disease resistance protein
MQTL-13	chr2D	8.675212Mb	8.67552Mb	TraesCS2D02G016400LC	Retrotransposon protein, putative, Ty1-copia subclass
MQTL-13	chr2D	8.683367Mb	8.683606Mb	TraesCS2D02G016500LC	Disease resistance protein (TIR-NBS-LRR class) family
MQTL-13	chr2D	8.683797Mb	8.684351Mb	TraesCS2D02G016600LC	GTPase Der
MQTL-13	chr2D	8.68443Mb	8.684825Mb	TraesCS2D02G016700LC	NB-ARC domain containing protein
MQTL-13	chr2D	8.686471Mb	8.687142Mb	TraesCS2D02G018400	NB-ARC domain-containing disease resistance protein
MQTL-13	chr2D	8.687222Mb	8.687707Mb	TraesCS2D02G016800LC	NB-ARC domain containing protein
MQTL-13	chr2D	8.69597Mb	8.697148Mb	TraesCS2D02G018500	NB-ARC domain-containing disease resistance protein
MQTL-13	chr2D	8.716142Mb	8.718241Mb	TraesCS2D02G018600	Ypt/Rab-GAP domain of gyp1p superfamily protein
MQTL-13	chr2D	8.768294Mb	8.778897Mb	TraesCS2D02G018700	Acetyltransferase component of pyruvate dehydrogenase complex
MQTL-13	chr2D	8.771649Mb	8.773365Mb	TraesCS2D02G016900LC	BED zinc finger,hAT family dimerization domain, putative
MQTL-13	chr2D	8.839035Mb	8.848524Mb	TraesCS2D02G017000LC	FACT complex subunit SPT16
MQTL-13	chr2D	8.888969Mb	8.891101Mb	TraesCS2D02G018800	calcium-dependent lipid-binding family protein
MQTL-13	chr2D	8.920521Mb	8.929964Mb	TraesCS2D02G017100LC	Zinc finger CCCH domain-containing protein 4
MQTL-13	chr2D	8.944318Mb	8.944692Mb	TraesCS2D02G017200LC	Transposon protein, putative, Mutator sub-class
MQTL-13	chr2D	8.946018Mb	8.94623Mb	TraesCS2D02G017300LC	Transposon protein, putative, Mutator sub-class
MQTL-13	chr2D	8.946883Mb	8.947185Mb	TraesCS2D02G018900	Transposon protein, putative, Mutator sub-class
MQTL-13	chr2D	8.973225Mb	8.973659Mb	TraesCS2D02G017400LC	FACT complex subunit SPT16
MQTL-13	chr2D	8.976495Mb	8.97984Mb	TraesCS2D02G019000	FBD-associated F-box protein
MQTL-13	chr2D	8.981914Mb	8.98311Mb	TraesCS2D02G019100	DNA-directed RNA polymerase subunit beta'
MQTL-13	chr2D	9.008879Mb	9.010207Mb	TraesCS2D02G019200	NB-ARC domain-containing disease resistance protein
MQTL-13	chr2D	9.079678Mb	9.080388Mb	TraesCS2D02G019300	Retarded palea 1 protein
MQTL-13	chr2D	9.083239Mb	9.083634Mb	TraesCS2D02G017500LC	Glutamate receptor
MQTL-13	chr2D	9.25194Mb	9.254215Mb	TraesCS2D02G017600LC	NB-ARC domain-containing disease resistance protein
MQTL-13	chr2D	9.277611Mb	9.278255Mb	TraesCS2D02G017700LC	NBS-LRR-like protein
MQTL-13	chr2D	9.278583Mb	9.27896Mb	TraesCS2D02G017800LC	NB-ARC domain containing protein
MQTL-13	chr2D	9.280264Mb	9.280663Mb	TraesCS2D02G017900LC	Disease resistance protein RGA2
MQTL-13	chr2D	9.293752Mb	9.294251Mb	TraesCS2D02G018000LC	NBS-LRR-like resistance protein
MQTL-13	chr2D	9.343956Mb	9.348018Mb	TraesCS2D02G018100LC	cysteine-rich RECEPTOR-like kinase
MQTL-13	chr2D	9.35707Mb	9.35956Mb	TraesCS2D02G018200LC	Transposon protein, putative, CACTA, En/Spm sub-class
MQTL-13	chr2D	9.360172Mb	9.36165Mb	TraesCS2D02G018300LC	Transposon protein, putative, CACTA, En/Spm sub-class
MQTL-13	chr2D	9.362022Mb	9.362363Mb	TraesCS2D02G018400LC	Transposon protein, putative, CACTA, En/Spm sub-class
MQTL-13	chr2D	9.364715Mb	9.365342Mb	TraesCS2D02G018500LC	vacuolar H+-ATPase subunit E isoform 3
MQTL-13	chr2D	9.366912Mb	9.367705Mb	TraesCS2D02G018600LC	Gag-Pol polyprotein
MQTL-13	chr2D	9.368574Mb	9.368912Mb	TraesCS2D02G018700LC	Mitochondrial import inner membrane translocase subunit tim-22
MQTL-13	chr2D	9.371494Mb	9.373126Mb	TraesCS2D02G019400	NB-ARC domain-containing disease resistance protein
MQTL-13	chr2D	9.380447Mb	9.381907Mb	TraesCS2D02G019500	NB-ARC domain-containing disease resistance protein
MQTL-13	chr2D	9.393373Mb	9.402258Mb	TraesCS2D02G019600	receptor kinase 1
MQTL-13	chr2D	9.502193Mb	9.502783Mb	TraesCS2D02G018800LC	Disease resistance protein RGA2
MQTL-13	chr2D	9.502978Mb	9.5037Mb	TraesCS2D02G019700	NB-ARC domain-containing disease resistance protein
MQTL-13	chr2D	9.523942Mb	9.524283Mb	TraesCS2D02G018900LC	Maturase K
MQTL-13	chr2D	9.575302Mb	9.576786Mb	TraesCS2D02G019800	Receptor-like protein kinase
MQTL-13	chr2D	9.577773Mb	9.578279Mb	TraesCS2D02G019000LC	Leucine-rich repeat transmembrane neuronal protein 4
MQTL-13	chr2D	9.577816Mb	9.57872Mb	TraesCS2D02G019100LC	inter-alpha-trypsin inhibitor heavy chain-like protein
MQTL-13	chr2D	9.588297Mb	9.589869Mb	TraesCS2D02G019900	NB-ARC domain-containing disease resistance protein
MQTL-13	chr2D	9.604748Mb	9.606229Mb	TraesCS2D02G020000	NB-ARC domain-containing disease resistance protein
MQTL-13	chr2D	9.618768Mb	9.624757Mb	TraesCS2D02G019200LC	Apyrase
MQTL-13	chr2D	9.625689Mb	9.629236Mb	TraesCS2D02G020100	Kinase, putative
MQTL-13	chr2D	9.635435Mb	9.638958Mb	TraesCS2D02G020200	Apyrase
MQTL-13	chr2D	9.642976Mb	9.644466Mb	TraesCS2D02G020300	NB-ARC domain-containing disease resistance protein
MQTL-13	chr2D	9.651324Mb	9.661782Mb	TraesCS2D02G019300LC	Retrotransposon protein, putative, unclassified
MQTL-13	chr2D	9.663778Mb	9.66525Mb	TraesCS2D02G020400	NB-ARC domain-containing disease resistance protein
MQTL-13	chr2D	9.685089Mb	9.686776Mb	TraesCS2D02G019400LC	Cytochrome P450
MQTL-13	chr2D	9.738676Mb	9.739155Mb	TraesCS2D02G020500	Cytochrome P450
MQTL-13	chr2D	9.742386Mb	9.742974Mb	TraesCS2D02G019500LC	Cytochrome P450
MQTL-13	chr2D	9.751731Mb	9.753206Mb	TraesCS2D02G020600	Disease resistance protein RGA2
MQTL-13	chr2D	9.75708Mb	9.758495Mb	TraesCS2D02G020700	NBS-LRR-like resistance protein
MQTL-13	chr2D	9.785294Mb	9.785488Mb	TraesCS2D02G020800	Photosystem II reaction center protein K
MQTL-13	chr2D	9.785879Mb	9.785989Mb	TraesCS2D02G020900	Photosystem II reaction center protein I
MQTL-13	chr2D	9.786642Mb	9.786833Mb	TraesCS2D02G019600LC	Chloroplast ORF100
MQTL-13	chr2D	9.787218Mb	9.788279Mb	TraesCS2D02G021000	Photosystem II D2 protein
MQTL-13	chr2D	9.789022Mb	9.7893Mb	TraesCS2D02G019700LC	Photosystem II CP43 reaction center protein
MQTL-13	chr2D	9.856632Mb	9.859085Mb	TraesCS2D02G021100	Serine/threonine-protein kinase
MQTL-13	chr2D	9.863106Mb	9.863552Mb	TraesCS2D02G019800LC	RNA-directed DNA polymerase (reverse transcriptase)-related family protein
MQTL-13	chr2D	9.867327Mb	9.867827Mb	TraesCS2D02G019900LC	Lysosomal beta glucosidase
MQTL-13	chr2D	9.868454Mb	9.868807Mb	TraesCS2D02G020000LC	basic helix-loop-helix (bHLH) DNA-binding superfamily protein
MQTL-13	chr2D	9.869596Mb	9.870288Mb	TraesCS2D02G021200	Anthranilate synthase component 1
MQTL-13	chr2D	9.873285Mb	9.874766Mb	TraesCS2D02G021300	Glycosyltransferase
MQTL-13	chr2D	9.878282Mb	9.879316Mb	TraesCS2D02G021400	NBS-LRR-like resistance protein
MQTL-13	chr2D	9.879334Mb	9.879753Mb	TraesCS2D02G020100LC	Disease resistance protein RGA2
MQTL-13	chr2D	9.882847Mb	9.88462Mb	TraesCS2D02G021500	Cytochrome P450
MQTL-13	chr2D	9.900546Mb	9.902395Mb	TraesCS2D02G021600	Cytochrome P450-like protein
MQTL-13	chr2D	9.912579Mb	9.913163Mb	TraesCS2D02G021700	transmembrane protein, putative (DUF594)
MQTL-13	chr2D	9.921987Mb	9.922855Mb	TraesCS2D02G020200LC	Bifunctional heparan sulfate N-deacetylase/N-sulfotransferase 1
MQTL-13	chr2D	9.92983Mb	9.930141Mb	TraesCS2D02G020300LC	protein kinase family protein
MQTL-13	chr2D	9.936304Mb	9.936705Mb	TraesCS2D02G020400LC	Protein FAR1-RELATED SEQUENCE 5
MQTL-13	chr2D	9.950723Mb	9.950872Mb	TraesCS2D02G020500LC	FAR1-related sequence protein, putative
MQTL-13	chr2D	9.952175Mb	9.953214Mb	TraesCS2D02G020600LC	Proline synthase co-transcribed bacterial-like protein
MQTL-13	chr2D	9.960832Mb	9.961298Mb	TraesCS2D02G020700LC	Protein ROOT HAIR DEFECTIVE 3 homolog 1
MQTL-13	chr2D	9.965004Mb	9.965719Mb	TraesCS2D02G020800LC	Serine/threonine-protein phosphatase 7 long form like
MQTL-13	chr2D	9.976146Mb	9.977079Mb	TraesCS2D02G020900LC	Proline synthase co-transcribed bacterial-like protein
MQTL-13	chr2D	9.987718Mb	9.989397Mb	TraesCS2D02G021000LC	Aminotransferase-like, plant mobile domain-containing protein
MQTL-13	chr2D	10.022809Mb	10.024881Mb	TraesCS2D02G021800	transmembrane protein, putative (DUF594)
MQTL-13	chr2D	10.045882Mb	10.048429Mb	TraesCS2D02G021100LC	transmembrane protein, putative (DUF594)
MQTL-13	chr2D	10.065952Mb	10.066723Mb	TraesCS2D02G021200LC	Retrotransposon protein, putative, unclassified
MQTL-13	chr2D	10.070628Mb	10.072118Mb	TraesCS2D02G021900	NBS-LRR-like resistance protein
MQTL-13	chr2D	10.088959Mb	10.089582Mb	TraesCS2D02G021300LC	RNA-directed DNA polymerase (reverse transcriptase)-related family protein
MQTL-13	chr2D	10.09694Mb	10.099012Mb	TraesCS2D02G022000	transmembrane protein, putative (DUF594)
MQTL-13	chr2D	10.139922Mb	10.145219Mb	TraesCS2D02G021400LC	transmembrane protein, putative (DUF594)
MQTL-13	chr2D	10.158101Mb	10.158391Mb	TraesCS2D02G021500LC	Endonuclease/exonuclease/phosphatase family protein
MQTL-13	chr2D	10.159508Mb	10.160002Mb	TraesCS2D02G022100	Tagatose-6-phosphate kinase
MQTL-13	chr2D	10.163197Mb	10.165323Mb	TraesCS2D02G022200	transmembrane protein, putative (DUF594)
MQTL-13	chr2D	10.166503Mb	10.174069Mb	TraesCS2D02G021600LC	NBS-LRR-like resistance protein
MQTL-13	chr2D	10.174584Mb	10.176352Mb	TraesCS2D02G022300	NBS-LRR protein
MQTL-13	chr2D	10.189088Mb	10.189216Mb	TraesCS2D02G021700LC	ATP synthase subunit beta
MQTL-13	chr2D	10.20094Mb	10.209615Mb	TraesCS2D02G021800LC	Glutamyl-tRNA (Gln) amidotransferase subunit A
MQTL-13	chr2D	10.219224Mb	10.220594Mb	TraesCS2D02G022400	Alpha/beta-Hydrolases superfamily protein
MQTL-13	chr2D	10.247252Mb	10.248016Mb	TraesCS2D02G021900LC	40S ribosomal protein S25
MQTL-13	chr2D	10.254126Mb	10.254624Mb	TraesCS2D02G022000LC	Transposase
MQTL-13	chr2D	10.254643Mb	10.255356Mb	TraesCS2D02G022100LC	Transposase
MQTL-13	chr2D	10.294003Mb	10.294962Mb	TraesCS2D02G022500	Cytochrome P450
MQTL-13	chr2D	10.295105Mb	10.295695Mb	TraesCS2D02G022600	Cytochrome P450
MQTL-13	chr2D	10.310216Mb	10.311518Mb	TraesCS2D02G022700	Chalcone synthase
MQTL-13	chr2D	10.313569Mb	10.314845Mb	TraesCS2D02G022200LC	FAD-binding Berberine family protein, putative
MQTL-13	chr2D	10.318749Mb	10.323628Mb	TraesCS2D02G022800	Formamidopyrimidine-DNA glycosylase
MQTL-13	chr2D	10.331791Mb	10.337197Mb	TraesCS2D02G022900	RING/U-box superfamily protein
MQTL-13	chr2D	10.394423Mb	10.394911Mb	TraesCS2D02G022300LC	Glutathione S-transferase T3
MQTL-13	chr2D	10.395872Mb	10.396792Mb	TraesCS2D02G022400LC	Transposon TX1 uncharacterized
MQTL-13	chr2D	10.396837Mb	10.398083Mb	TraesCS2D02G022500LC	LINE-1 reverse transcriptase like
MQTL-13	chr2D	10.398102Mb	10.398686Mb	TraesCS2D02G022600LC	Retrotransposon protein, putative, unclassified
MQTL-13	chr2D	10.426653Mb	10.429498Mb	TraesCS2D02G023000	CDT1-like protein a, chloroplastic
MQTL-13	chr2D	10.432633Mb	10.435056Mb	TraesCS2D02G023100	Myrcene synthase, chloroplastic
MQTL-13	chr2D	10.439412Mb	10.440536Mb	TraesCS2D02G023200	Gag polyprotein
MQTL-52	chr7B	583.56162Mb	583.562117Mb	TraesCS7B02G549900LC	RNA-directed DNA polymerase (reverse transcriptase)-related family protein
MQTL-52	chr7B	583.609133Mb	583.609738Mb	TraesCS7B02G550000LC	RNA-directed DNA polymerase (reverse transcriptase)-related family protein
MQTL-52	chr7B	583.622184Mb	583.623345Mb	TraesCS7B02G328600	Peroxidase
MQTL-52	chr7B	583.695534Mb	583.696088Mb	TraesCS7B02G550100LC	nudix hydrolase homolog 23
MQTL-52	chr7B	583.923203Mb	583.926659Mb	TraesCS7B02G328700	High-affinity nitrate transporter 2.2
MQTL-52	chr7B	583.990288Mb	583.991795Mb	TraesCS7B02G550200LC	Ras-related protein
MQTL-52	chr7B	584.023743Mb	584.030674Mb	TraesCS7B02G328800	Serine/threonine-protein kinase
MQTL-52	chr7B	584.031733Mb	584.035091Mb	TraesCS7B02G328900	ARM repeat superfamily protein
MQTL-52	chr7B	584.034732Mb	584.037009Mb	TraesCS7B02G329000	GDSL esterase/lipase
MQTL-52	chr7B	584.185421Mb	584.186029Mb	TraesCS7B02G329100	Ripening related protein family
MQTL-52	chr7B	584.259059Mb	584.259217Mb	TraesCS7B02G550300LC	Cyst nematode resistance protein-like
MQTL-52	chr7B	584.268831Mb	584.270378Mb	TraesCS7B02G329200	GDSL esterase/lipase
MQTL-52	chr7B	584.305182Mb	584.306522Mb	TraesCS7B02G329300	Pentatricopeptide repeat-containing protein
MQTL-52	chr7B	584.307249Mb	584.308537Mb	TraesCS7B02G329400	T-box transcription factor, putative (DUF863)
MQTL-52	chr7B	584.311189Mb	584.311599Mb	TraesCS7B02G550400LC	R-phycoerythrin beta chain
MQTL-52	chr7B	584.31172Mb	584.312726Mb	TraesCS7B02G329500	Fe/S biogenesis protein nfuA
MQTL-52	chr7B	584.313387Mb	584.314844Mb	TraesCS7B02G329600	Pentatricopeptide repeat-containing protein
MQTL-52	chr7B	584.313615Mb	584.314889Mb	TraesCS7B02G550500LC	Leucine-rich repeat-containing protein 59
MQTL-52	chr7B	584.353007Mb	584.353291Mb	TraesCS7B02G550600LC	2-succinyl-5-enolpyruvyl-6-hydroxy-3-cyclohexene-1-carboxylate synthase
MQTL-52	chr7B	584.633632Mb	584.63409Mb	TraesCS7B02G550700LC	Chitin synthase 1
MQTL-52	chr7B	584.635932Mb	584.636276Mb	TraesCS7B02G550800LC	UBX domain-containing protein 1
MQTL-52	chr7B	584.63878Mb	584.638986Mb	TraesCS7B02G550900LC	phosphoribosyl pyrophosphate (PRPP) synthase 3
MQTL-52	chr7B	584.639058Mb	584.644492Mb	TraesCS7B02G551000LC	Enhancer of mRNA-decapping protein 4
MQTL-52	chr7B	584.796657Mb	584.79698Mb	TraesCS7B02G551100LC	Retrotransposon protein, putative, unclassified, expressed
MQTL-52	chr7B	584.804607Mb	584.805803Mb	TraesCS7B02G551200LC	ATPase E1-E2 type family protein / haloacid dehalogenase-like hydrolase family protein
MQTL-52	chr7B	584.804656Mb	584.805216Mb	TraesCS7B02G551300LC	Triple functional domain protein
MQTL-52	chr7B	584.806324Mb	584.813908Mb	TraesCS7B02G329700	F-box family protein
MQTL-52	chr7B	584.814054Mb	584.814317Mb	TraesCS7B02G551400LC	UDP-N-acetylenolpyruvoylglucosamine reductase
MQTL-52	chr7B	584.81803Mb	584.832614Mb	TraesCS7B02G551500LC	Endonuclease/exonuclease/phosphatase family protein
MQTL-52	chr7B	585.174323Mb	585.174499Mb	TraesCS7B02G551600LC	Holliday junction ATP-dependent DNA helicase RuvB
MQTL-52	chr7B	585.448373Mb	585.448891Mb	TraesCS7B02G551700LC	RNA-directed DNA polymerase (Reverse transcriptase)
MQTL-52	chr7B	585.452911Mb	585.453585Mb	TraesCS7B02G551800LC	Flavin-containing monooxygenase
MQTL-52	chr7B	585.459487Mb	585.459786Mb	TraesCS7B02G551900LC	Stimulated by retinoic acid gene 6 protein homolog
MQTL-52	chr7B	585.461233Mb	585.461889Mb	TraesCS7B02G329800	3-oxoacyl-[acyl-carrier-protein] synthase
MQTL-52	chr7B	585.461456Mb	585.462013Mb	TraesCS7B02G552000LC	Mannose-binding lectin superfamily protein
MQTL-52	chr7B	585.467883Mb	585.468401Mb	TraesCS7B02G552100LC	Retrotransposon protein, putative, unclassified
MQTL-52	chr7B	585.469682Mb	585.470617Mb	TraesCS7B02G552200LC	LINE-1 reverse transcriptase like
MQTL-52	chr7B	585.470723Mb	585.470932Mb	TraesCS7B02G552300LC	Endonuclease/exonuclease/phosphatase family protein
MQTL-52	chr7B	585.476521Mb	585.479498Mb	TraesCS7B02G552400LC	Transcriptional regulatory protein WalR
MQTL-52	chr7B	585.479541Mb	585.479807Mb	TraesCS7B02G552500LC	Mitochondrial thiamine pyrophosphate carrier 1
MQTL-52	chr7B	585.480111Mb	585.482338Mb	TraesCS7B02G552600LC	Transposon protein, putative, CACTA, En/Spm sub-class, expressed
MQTL-52	chr7B	585.486861Mb	585.488465Mb	TraesCS7B02G329900	GDSL esterase/lipase
MQTL-52	chr7B	585.488837Mb	585.49946Mb	TraesCS7B02G330000	ARM repeat superfamily protein
MQTL-52	chr7B	585.500589Mb	585.501008Mb	TraesCS7B02G552700LC	Transposon protein Pong sub-class
MQTL-52	chr7B	585.501486Mb	585.501686Mb	TraesCS7B02G552800LC	Transposon protein, putative, Pong sub-class
MQTL-52	chr7B	585.503991Mb	585.505858Mb	TraesCS7B02G552900LC	Retrovirus-related Pol polyprotein from transposon TNT 1-94
MQTL-52	chr7B	585.506513Mb	585.507124Mb	TraesCS7B02G553000LC	Retrovirus-related Pol polyprotein from transposon TNT 1-94
MQTL-52	chr7B	585.507494Mb	585.508141Mb	TraesCS7B02G553100LC	Retrovirus-related Pol polyprotein from transposon TNT 1-94
MQTL-52	chr7B	585.510989Mb	585.515153Mb	TraesCS7B02G330100	Serine/threonine-protein kinase
MQTL-52	chr7B	585.514476Mb	585.515377Mb	TraesCS7B02G553200LC	Serine/threonine-protein kinase
MQTL-52	chr7B	585.518332Mb	585.518736Mb	TraesCS7B02G553300LC	Glycosyltransferase
MQTL-52	chr7B	585.521677Mb	585.52191Mb	TraesCS7B02G553400LC	Retrovirus-related Pol polyprotein from transposon TNT 1-94
MQTL-52	chr7B	585.578522Mb	585.579181Mb	TraesCS7B02G330200	Serine/threonine-protein kinase
MQTL-52	chr7B	585.621814Mb	585.622434Mb	TraesCS7B02G330300	Polynucleotidyl transferase, ribonuclease H-like superfamily protein
MQTL-52	chr7B	585.760136Mb	585.760696Mb	TraesCS7B02G553500LC	Serine/threonine-protein kinase
MQTL-52	chr7B	585.768923Mb	585.769363Mb	TraesCS7B02G553600LC	zinc ion binding / DNA binding protein
MQTL-52	chr7B	585.773744Mb	585.774076Mb	TraesCS7B02G553700LC	Topoisomerase II-associated protein PAT1
MQTL-52	chr7B	585.847854Mb	585.848151Mb	TraesCS7B02G553800LC	TTF-type zinc finger protein with HAT dimerization domain-containing protein
MQTL-52	chr7B	585.881062Mb	585.881346Mb	TraesCS7B02G553900LC	tRNA-2-methylthio-N(6)-dimethylallyladenosine synthase
MQTL-52	chr7B	585.944554Mb	585.94515Mb	TraesCS7B02G330400	3-octaprenyl-4-hydroxybenzoate carboxy-lyase
MQTL-52	chr7B	585.945999Mb	585.946298Mb	TraesCS7B02G554000LC	Vomeronasal type-1 receptor 96
MQTL-52	chr7B	585.987666Mb	585.988249Mb	TraesCS7B02G554100LC	RNA-directed DNA polymerase (reverse transcriptase)-related family protein
MQTL-52	chr7B	586.050462Mb	586.051657Mb	TraesCS7B02G554200LC	Retrotransposon protein, putative, unclassified
MQTL-52	chr7B	586.061953Mb	586.062606Mb	TraesCS7B02G554300LC	Ta11-like non-LTR retrotransposon
MQTL-52	chr7B	586.067324Mb	586.06792Mb	TraesCS7B02G330500	UPF0345 protein YaiE
MQTL-52	chr7B	586.116472Mb	586.11708Mb	TraesCS7B02G330600	Freezing-induced 1
MQTL-52	chr7B	586.176765Mb	586.177196Mb	TraesCS7B02G554400LC	Helicase-like protein
MQTL-52	chr7B	586.177713Mb	586.178027Mb	TraesCS7B02G554500LC	tRNA N6-adenosine threonylcarbamoyltransferase
MQTL-52	chr7B	586.178048Mb	586.178329Mb	TraesCS7B02G554600LC	Sulfite reductase [NADPH] hemoprotein beta-component
MQTL-52	chr7B	586.179462Mb	586.180396Mb	TraesCS7B02G554700LC	ATP-dependent DNA helicase PIF1
MQTL-52	chr7B	586.21861Mb	586.218843Mb	TraesCS7B02G554800LC	ATP-dependent DNA helicase PIF1
MQTL-52	chr7B	586.239722Mb	586.240419Mb	TraesCS7B02G554900LC	RAX-like transcription factor RAX1
MQTL-52	chr7B	586.240677Mb	586.241282Mb	TraesCS7B02G330700	Freezing-induced 1
MQTL-52	chr7B	586.244323Mb	586.246364Mb	TraesCS7B02G330800	Sugar transporter family protein
MQTL-52	chr7B	586.263663Mb	586.265811Mb	TraesCS7B02G330900	Heat shock 70 kDa protein
MQTL-52	chr7B	586.335423Mb	586.337356Mb	TraesCS7B02G331000	Ribosomal RNA large subunit methyltransferase E
MQTL-52	chr7B	586.336836Mb	586.337426Mb	TraesCS7B02G555000LC	Apicidin F cluster transcription factor apf2
MQTL-52	chr7B	586.370233Mb	586.370622Mb	TraesCS7B02G555100LC	Serine/threonine protein phosphatase 7 long form isogeny
MQTL-52	chr7B	586.370674Mb	586.370949Mb	TraesCS7B02G555200LC	Serine/threonine-protein phosphatase 7 long form-like protein
MQTL-52	chr7B	586.3734Mb	586.373684Mb	TraesCS7B02G331100	DEAD/DEAH box RNA helicase family protein
MQTL-52	chr7B	586.374763Mb	586.37499Mb	TraesCS7B02G555300LC	Transposon protein, putative, Mutator sub-class, expressed
MQTL-52	chr7B	586.557448Mb	586.559302Mb	TraesCS7B02G555400LC	26S proteasome non-ATPase regulatory subunit 3
MQTL-52	chr7B	586.590897Mb	586.591223Mb	TraesCS7B02G555500LC	Retrotransposon protein, putative, Ty3-gypsy subclass
MQTL-52	chr7B	586.627236Mb	586.627835Mb	TraesCS7B02G555600LC	Retrotransposon protein, putative, unclassified, expressed
MQTL-52	chr7B	586.628243Mb	586.628867Mb	TraesCS7B02G555700LC	Retrotransposon protein, putative, unclassified
MQTL-52	chr7B	586.631196Mb	586.63201Mb	TraesCS7B02G331200	protease Do-like protein
MQTL-52	chr7B	586.635242Mb	586.635931Mb	TraesCS7B02G555800LC	Polynucleotidyl transferase, ribonuclease H-like superfamily protein
MQTL-52	chr7B	586.656375Mb	586.657354Mb	TraesCS7B02G331300	40S ribosomal protein S3, putative
MQTL-52	chr7B	586.659634Mb	586.661616Mb	TraesCS7B02G331400	Heat shock 70 kDa protein
MQTL-52	chr7B	586.668507Mb	586.66898Mb	TraesCS7B02G555900LC	NAD-specific glutamate dehydrogenase
MQTL-52	chr7B	586.683Mb	586.683239Mb	TraesCS7B02G556000LC	Retrotransposon protein, putative, unclassified
MQTL-52	chr7B	586.694873Mb	586.695511Mb	TraesCS7B02G556100LC	Beige/BEACH and WD40 domain-containing protein
MQTL-52	chr7B	586.704056Mb	586.704577Mb	TraesCS7B02G556200LC	Auxin efflux carrier component
MQTL-52	chr7B	586.71559Mb	586.721406Mb	TraesCS7B02G331500	Auxin efflux carrier component
MQTL-52	chr7B	586.743044Mb	586.743535Mb	TraesCS7B02G331600	DNA-directed RNA polymerase subunit beta
MQTL-52	chr7B	586.747958Mb	586.748257Mb	TraesCS7B02G556300LC	Transcription-associated protein 1
MQTL-52	chr7B	586.74861Mb	586.75057Mb	TraesCS7B02G331700	Extracellular matrix-binding protein EbhA
MQTL-52	chr7B	586.751026Mb	586.751382Mb	TraesCS7B02G556400LC	villin-like 1
MQTL-52	chr7B	586.754136Mb	586.755267Mb	TraesCS7B02G556500LC	Sushi, von Willebrand factor type A, EGF and pentraxin domain-containing protein 1
MQTL-52	chr7B	586.83675Mb	586.837199Mb	TraesCS7B02G556600LC	Transposon protein, putative, Mariner sub-class
MQTL-52	chr7B	586.938437Mb	586.938866Mb	TraesCS7B02G556700LC	Zinc finger protein 527
MQTL-52	chr7B	586.963665Mb	586.964201Mb	TraesCS7B02G556800LC	Glutathione S-transferase T3
MQTL-52	chr7B	586.96642Mb	586.968144Mb	TraesCS7B02G331800	Serine/threonine-protein kinase
MQTL-52	chr7B	586.982377Mb	586.982601Mb	TraesCS7B02G556900LC	Rotundifolia-like protein
MQTL-52	chr7B	586.986241Mb	586.988645Mb	TraesCS7B02G331900	U-box domain-containing protein 62
MQTL-52	chr7B	587.267106Mb	587.26876Mb	TraesCS7B02G332000	Transcription elongation factor (TFIIS) family protein
MQTL-52	chr7B	587.439188Mb	587.439457Mb	TraesCS7B02G557000LC	RING/U-box superfamily protein
MQTL-52	chr7B	587.444861Mb	587.445385Mb	TraesCS7B02G557100LC	Retrotransposon protein, putative, unclassified, expressed
MQTL-52	chr7B	587.479913Mb	587.480755Mb	TraesCS7B02G557200LC	Transcription elongation factor (TFIIS) family protein
MQTL-52	chr7B	587.597939Mb	587.598235Mb	TraesCS7B02G557300LC	Retrotransposon protein, putative, unclassified
MQTL-52	chr7B	587.615444Mb	587.62101Mb	TraesCS7B02G332100	Transcription elongation factor (TFIIS) family protein
MQTL-52	chr7B	587.656256Mb	587.65666Mb	TraesCS7B02G557400LC	Polynucleotidyl transferase, ribonuclease H-like superfamily protein
MQTL-52	chr7B	587.665558Mb	587.665914Mb	TraesCS7B02G557500LC	Transposon Ty3-G Gag-Pol polyprotein
MQTL-52	chr7B	587.910189Mb	587.912989Mb	TraesCS7B02G332200	DUF1644 family protein
MQTL-52	chr7B	587.915023Mb	587.918057Mb	TraesCS7B02G332300	Zinc finger protein
MQTL-52	chr7B	587.939933Mb	587.94062Mb	TraesCS7B02G557600LC	Retrotransposon protein, putative, unclassified
MQTL-52	chr7B	587.941417Mb	587.942169Mb	TraesCS7B02G557700LC	LINE-1 reverse transcriptase like
MQTL-52	chr7B	587.962848Mb	587.963833Mb	TraesCS7B02G557800LC	serine/arginine repetitive matrix protein
MQTL-52	chr7B	587.96507Mb	587.96644Mb	TraesCS7B02G557900LC	RING/U-box superfamily protein
MQTL-52	chr7B	587.965299Mb	587.966609Mb	TraesCS7B02G332400	WEB family protein, chloroplastic
MQTL-52	chr7B	588.059228Mb	588.05956Mb	TraesCS7B02G558000LC	Polynucleotidyl transferase, ribonuclease H-like superfamily protein
MQTL-52	chr7B	588.066648Mb	588.067163Mb	TraesCS7B02G558100LC	L-ascorbate oxidase
MQTL-52	chr7B	588.068702Mb	588.06913Mb	TraesCS7B02G558200LC	L-ascorbate oxidase
MQTL-52	chr7B	588.070439Mb	588.07298Mb	TraesCS7B02G332500	Protein TOC75, chloroplastic
MQTL-52	chr7B	588.084687Mb	588.08555Mb	TraesCS7B02G332600	F-box family protein
MQTL-52	chr7B	588.239039Mb	588.245315Mb	TraesCS7B02G332700	F-box family protein
MQTL-52	chr7B	588.248212Mb	588.252803Mb	TraesCS7B02G558300LC	3-deoxy-manno-octulosonate cytidylyltransferase
MQTL-52	chr7B	588.252848Mb	588.257623Mb	TraesCS7B02G332800	F-box family protein
MQTL-52	chr7B	588.262577Mb	588.28244Mb	TraesCS7B02G558400LC	F-box domain containing protein, expressed
MQTL-52	chr7B	588.285947Mb	588.287155Mb	TraesCS7B02G332900	F-box family protein
MQTL-52	chr7B	588.288342Mb	588.288647Mb	TraesCS7B02G333000	Genome polyprotein
MQTL-52	chr7B	588.375111Mb	588.379135Mb	TraesCS7B02G333100	Replication protein A subunit
MQTL-52	chr7B	588.382369Mb	588.384442Mb	TraesCS7B02G333200	Receptor-like kinase
MQTL-52	chr7B	588.501726Mb	588.502346Mb	TraesCS7B02G333300	Protein MID1-COMPLEMENTING ACTIVITY 1
MQTL-52	chr7B	588.818446Mb	588.819051Mb	TraesCS7B02G558500LC	Transposon Ty3-G Gag-Pol polyprotein
MQTL-52	chr7B	588.853537Mb	588.855162Mb	TraesCS7B02G558600LC	RNA-directed DNA polymerase (reverse transcriptase)-related family protein
MQTL-52	chr7B	588.860791Mb	588.861276Mb	TraesCS7B02G558700LC	glutamate receptor 3.3
MQTL-52	chr7B	588.861892Mb	588.864659Mb	TraesCS7B02G333400	NBS-LRR disease resistance protein
MQTL-52	chr7B	588.865339Mb	588.869458Mb	TraesCS7B02G333500	Receptor protein kinase-like
MQTL-52	chr7B	588.877083Mb	588.878885Mb	TraesCS7B02G333600	Gibberellin 3-beta-dioxygenase 2-1
MQTL-52	chr7B	588.879198Mb	588.882893Mb	TraesCS7B02G333700	Receptor protein kinase-like
MQTL-52	chr7B	588.879217Mb	588.879432Mb	TraesCS7B02G333800	Retinoid isomerohydrolase
MQTL-52	chr7B	588.886199Mb	588.888409Mb	TraesCS7B02G558800LC	Leucine-rich repeat receptor-like protein kinase
MQTL-52	chr7B	588.888128Mb	588.888706Mb	TraesCS7B02G558900LC	Bifunctional heparan sulfate N-deacetylase/N-sulfotransferase 1
MQTL-52	chr7B	588.892142Mb	588.892987Mb	TraesCS7B02G559000LC	Leucine-rich repeat receptor-like protein kinase family protein
MQTL-52	chr7B	588.893069Mb	588.893581Mb	TraesCS7B02G559100LC	Leucine-rich repeat receptor-like protein kinase family protein
MQTL-52	chr7B	588.893925Mb	588.894477Mb	TraesCS7B02G559200LC	Leucine-rich repeat receptor-like protein kinase family protein
MQTL-52	chr7B	588.897744Mb	588.898283Mb	TraesCS7B02G559300LC	Replication origin-binding protein
MQTL-52	chr7B	588.898368Mb	588.898718Mb	TraesCS7B02G559400LC	Methionine S-methyltransferase
